# Supplementary material for: Structural mechanism underlying G protein family-specific regulation of G protein-gated inwardly rectifying potassium channel
Source: Nat Commun. 2019 May 1;10:2008. doi: 10.1038/s41467-019-10038-x (PMC6494913; doi:10.1038/s41467-019-10038-x)
Supplement: Supplementary file 4 — Source Data [file 41467_2019_10038_MOESM4_ESM.xlsx]

## Sheet: Figure1
Figure 1B							Figure 1D							Figure 1F
Gαi3			Gαiqi				Gαi3			Gαiqi				#	DOR+i3	DOR+iqi	D2R+i3	D2R+iqi	D2R+qi5	D2R+qiqi5
Time (sec)	BRET signal	ΔBRET_GRK	Time (sec)	BRET signal	ΔBRET_GRK		Time (sec)	BRET signal	ΔBRET_GIRK	Time (sec)	BRET signal	ΔBRET_GIRK		1	0.29386	0.135243	0.325223	0.16852	0.179796	0.304034
0	0.0767287	-0.000277663	0	0.0799382	-0.00069866		0	0.0765934	0.000971057	0	0.073728	-0.000110202		2	0.262184	0.16056	0.310534	0.215463	0.0622887	0.226584
1.15	0.0769857	-2.06814e-05	1.14	0.0811187	0.000481907		1.14	0.0758108	0.00018845	1.15	0.0737801	-5.80855e-05		3	0.319401	0.125652	0.442431	0.185089	0.103657	0.168726
2.3	0.0769046	-0.000101739	2.29	0.0807378	0.000101009		2.29	0.0764061	0.000783732	2.29	0.0744768	0.00063863		4	0.229224	0.117008	0.260454	0.167468	0.00530331	0.263554
3.44	0.0769162	-9.01689e-05	3.43	0.0797875	-0.000849331		3.43	0.0765444	0.000922084	3.44	0.0737833	-5.48341e-05		5	0.30688	0.15942	0.250933	0.120203	0.0209405	0.222659
4.59	0.0773236	0.000317201	4.58	0.0807607	0.000123839		4.58	0.0760368	0.000414448	4.58	0.0738082	-2.99313e-05		6	0.29376	0.187436	0.272911	0.138779	0.0728075	0.233046
5.73	0.0758849	-0.00112143	5.73	0.0803243	-0.000312523		5.73	0.0760933	0.000470992	5.73	0.0741424	0.00030426		7	0.316682	0.185898	0.260815	0.103153	0.205617	0.233798
6.88	0.076549	-0.000457366	6.87	0.0795544	-0.00108244		6.87	0.0758497	0.000227385	6.87	0.0741149	0.000276723		8	0.277469	0.162155			0.105726
8.03	0.0771099	0.000103557	8.02	0.0799031	-0.000733743		8.02	0.0759089	0.000286546	8.02	0.0735589	-0.000279228		9	0.307097	0.125726			0.0602424
9.17	0.0769594	-4.69989e-05	9.16	0.079861	-0.000775795		9.16	0.0756457	2.34062e-05	9.17	0.0744587	0.000620512		10	0.257544	0.11895
10.32	0.0767679	-0.000238489	10.31	0.0801656	-0.000471252		10.31	0.0759872	0.000364902	10.31	0.0738136	-2.45922e-05
11.46	0.0774256	0.000419207	11.45	0.0789896	-0.00164719		11.46	0.0764414	0.000819017	11.46	0.0747197	0.000881556		average	0.28641	0.147805	0.303329	0.156953	0.0907086	0.236057
12.61	0.0767421	-0.000264282	12.6	0.0800692	-0.000567659		12.6	0.0766735	0.00105116	12.6	0.0741916	0.000353408		SE	0.00926863	0.00846061	0.025447	0.0146667	0.0222834	0.0155791
13.76	0.0769707	-3.56399e-05	13.75	0.0810476	0.000410739		13.75	0.0758905	0.000268138	13.75	0.0736912	-0.000146968
14.9	0.0768635	-0.000142872	14.89	0.0810405	0.000403705		14.9	0.0759676	0.000345282	14.89	0.073872	3.38191e-05
16.05	0.0774574	0.000451069	16.04	0.0808909	0.00025402		16.04	0.0762017	0.000579412	16.04	0.0731032	-0.000734963
17.19	0.077791	0.000784617	17.18	0.0811464	0.000509531		17.19	0.076264	0.000641645	17.19	0.073665	-0.000173167
18.34	0.0771719	0.000165548	18.33	0.0803392	-0.000297625		18.33	0.0754	-0.000222365	18.33	0.0740123	0.000174099
19.49	0.0767451	-0.000261272	19.48	0.0801994	-0.000437465		19.48	0.0754055	-0.000216845	19.48	0.0742766	0.000438389
20.63	0.0757467	-0.00125966	20.62	0.0802347	-0.000402094		20.63	0.0757517	0.000129402	20.62	0.0743003	0.000462176
21.78	0.0769675	-3.88963e-05	21.77	0.0801791	-0.00045776		21.77	0.0752998	-0.000322491	21.77	0.0735189	-0.000319247
22.93	0.0767597	-0.000246618	22.91	0.0804067	-0.000230134		22.92	0.0760495	0.000427168	22.92	0.0739565	0.000118369
24.07	0.0762251	-0.000781308	24.06	0.080083	-0.000553843		24.07	0.0765119	0.000889601	24.06	0.0738099	-2.82994e-05
25.22	0.0759002	-0.00110613	25.21	0.0808195	0.000182619		25.21	0.0756827	6.03686e-05	25.21	0.0738139	-2.42511e-05
26.36	0.0776146	0.000608261	26.35	0.0803061	-0.000330737		26.36	0.0757884	0.000166071	26.35	0.0742293	0.000391111
27.51	0.0764857	-0.000520681	27.5	0.0801472	-0.000489633		27.5	0.075692	6.96751e-05	27.5	0.0738204	-1.77575e-05
28.66	0.0765508	-0.000455546	28.64	0.0808791	0.000242284		28.65	0.0767639	0.00114157	28.64	0.0739156	7.7403e-05
29.8	0.0777697	0.000763373	29.79	0.0803692	-0.000267623		29.8	0.0748916	-0.000730696	29.79	0.0738171	-2.10221e-05
30.95	0.0770634	5.70473e-05	30.93	0.0810467	0.000409857		30.94	0.0757155	9.31817e-05	30.94	0.0736878	-0.000150343
32.09	0.0770326	2.62043e-05	32.08	0.0806364	-4.16397e-07		32.09	0.0758529	0.000230573	32.08	0.0736884	-0.000149759
33.24	0.0766153	-0.000391078	33.23	0.0802527	-0.000384101		33.23	0.0748877	-0.000734625	33.23	0.0740819	0.000243722
36.7	0.0905716	0.0135653	36.68	0.0913131	0.0106763		36.69	0.0803603	0.00473801	36.68	0.0765574	0.00271927
37.85	0.0916926	0.0146863	37.83	0.0941654	0.0135286		37.83	0.079447	0.00382471	37.83	0.076292	0.00245384
38.99	0.0939487	0.0169424	38.98	0.0955058	0.014869		38.98	0.0787607	0.00313833	38.97	0.0762493	0.00241112
40.14	0.0938253	0.016819	40.12	0.0961645	0.0155277		40.12	0.0811578	0.00553545	40.12	0.0753258	0.00148764
41.28	0.0943109	0.0173046	41.27	0.0970665	0.0164296		41.27	0.0798504	0.0042281	41.26	0.0750293	0.00119109
42.43	0.0950967	0.0180903	42.41	0.0963574	0.0157206		42.41	0.0796785	0.00405619	42.41	0.0763529	0.00251474
43.57	0.0956987	0.0186923	43.56	0.097621	0.0169841		43.56	0.0800107	0.00438833	43.55	0.0756462	0.00180803
44.72	0.0953828	0.0183765	44.7	0.0990985	0.0184617		44.71	0.0806016	0.00497923	44.7	0.0756212	0.00178304
45.87	0.0959924	0.018986	45.85	0.0986696	0.0180328		45.85	0.0800648	0.00444248	45.85	0.0756964	0.00185819
47.01	0.0961635	0.0191571	46.99	0.0987178	0.0180809		47	0.0799475	0.00432519	46.99	0.0762805	0.00244236
48.16	0.0964164	0.0194101	48.14	0.099748	0.0191112		48.14	0.0807087	0.00508635	48.14	0.0762739	0.00243575
49.31	0.0967727	0.0197663	49.29	0.0995122	0.0188754		49.29	0.0805215	0.00489915	49.28	0.0759142	0.00207607
50.45	0.0966693	0.0196629	50.43	0.0995292	0.0188923		50.44	0.0801114	0.00448909	50.43	0.0756748	0.0018366
51.6	0.0974469	0.0204406	51.58	0.0999041	0.0192673		51.58	0.0815974	0.00597503	51.58	0.0762062	0.00236808
52.74	0.0975813	0.0205749	52.72	0.0996469	0.0190101		52.73	0.0809109	0.00528861	52.72	0.0763148	0.00247665
53.89	0.0980205	0.0210141	53.87	0.099978	0.0193411		53.87	0.080646	0.00502362	53.87	0.075451	0.00161279
55.04	0.0972367	0.0202303	55.02	0.100079	0.0194418		55.02	0.0804393	0.00481694	55.01	0.0756184	0.00178026
56.18	0.0983551	0.0213488	56.16	0.10068	0.0200429		56.17	0.0812814	0.00565905	56.16	0.0760155	0.00217732
57.33	0.0977938	0.0207875	57.31	0.101341	0.0207039		57.31	0.0815291	0.00590673	57.3	0.076618	0.00277985
58.47	0.0976205	0.0206142	58.45	0.100842	0.0202052		58.46	0.081093	0.00547065	58.45	0.0762464	0.00240824
59.62	0.0989118	0.0219055	59.6	0.101713	0.0210765		59.61	0.0801936	0.00457131	59.6	0.0762569	0.00241873
60.77	0.099074	0.0220677	60.74	0.10001	0.0193728		60.75	0.0802141	0.00459178	60.74	0.0759177	0.00207954
61.91	0.0980616	0.0210552	61.89	0.101107	0.0204699		61.9	0.0805177	0.00489534	61.89	0.0767303	0.00289216
63.06	0.0983885	0.0213822	63.04	0.099935	0.0192981		63.04	0.0810893	0.00546692	63.03	0.0764092	0.002571
64.21	0.0987021	0.0216957	64.18	0.101637	0.0209997		64.19	0.0798345	0.00421212	64.18	0.0747087	0.000870568
65.35	0.0992844	0.022278	65.33	0.100662	0.020025		65.34	0.0803729	0.00475061	65.32	0.0764073	0.00256917
66.5	0.0993816	0.0223752	66.47	0.100775	0.0201377		66.48	0.0820553	0.00643294	66.47	0.0756023	0.0017641
67.64	0.0976745	0.0206681	67.62	0.101495	0.0208578		67.63	0.0809962	0.00537384	67.62	0.0764638	0.00262564
68.79	0.0990431	0.0220367	68.77	0.100488	0.0198507		68.77	0.081363	0.00574063	68.76	0.0767877	0.00294956
69.94	0.0984231	0.0214168	69.91	0.10151	0.0208728		69.92	0.0814101	0.00578775	69.91	0.0769622	0.00312401
71.08	0.0989217	0.0219153	71.06	0.101068	0.020431		71.07	0.0822628	0.0066405	71.05	0.0758651	0.00202697
72.23	0.0985668	0.0215604	72.2	0.101005	0.0203678		72.21	0.0811352	0.00551285	72.2	0.0765187	0.00268054
73.37	0.0993022	0.0222958	73.35	0.102557	0.0219203		73.36	0.0806958	0.00507342	73.35	0.0772089	0.00337072
74.52	0.0995246	0.0225183	74.49	0.10218	0.021543		74.5	0.0814015	0.00577916	74.49	0.0763743	0.00253617
75.67	0.0984967	0.0214903	75.64	0.101775	0.0211377		75.65	0.0820231	0.00640072	75.64	0.075846	0.00200779
76.81	0.0993918	0.0223855	76.79	0.101337	0.0207006		76.8	0.0812607	0.00563834	76.78	0.0765391	0.0027009
77.96	0.0988163	0.0218099	77.93	0.101129	0.0204921		77.94	0.0807644	0.00514204	77.93	0.0764147	0.0025765
79.11	0.0990782	0.0220719	79.08	0.101733	0.021096		79.09	0.0811506	0.00552826	79.08	0.0755836	0.00174542
80.25	0.0995274	0.0225211	80.22	0.101421	0.0207841		80.23	0.0814939	0.00587158	80.22	0.0758113	0.00197317
81.4	0.0991395	0.0221331	81.37	0.100928	0.0202916		81.38	0.0811229	0.00550055	81.37	0.0767174	0.00287927
82.54	0.0996677	0.0226613	82.52	0.101809	0.021172		82.53	0.0815699	0.00594761	82.51	0.0769715	0.00313336
83.69	0.0994388	0.0224325	83.66	0.101722	0.0210852		83.67	0.0809653	0.00534299	83.66	0.0761569	0.00231875
84.84	0.0991624	0.022156	84.81	0.101447	0.0208097		84.82	0.0817403	0.00611795	84.81	0.0760366	0.00219838
85.98	0.0994886	0.0224822	85.95	0.101655	0.0210182		85.97	0.0815318	0.00590944	85.95	0.077129	0.00329088
87.13	0.0995371	0.0225307	87.1	0.101748	0.0211108		87.11	0.0801454	0.00452311	87.1	0.0767735	0.00293532
88.28	0.0994522	0.0224459	88.25	0.101095	0.0204585		88.26	0.0816274	0.00600503	88.24	0.0768452	0.00300699
89.42	0.0999728	0.0229664	89.39	0.101974	0.0213368		89.41	0.0816574	0.00603511	89.39	0.0758382	0.00199999
90.57	0.100339	0.0233329	90.54	0.101335	0.0206983		90.55	0.0812076	0.00558525	90.54	0.0749604	0.00112225
91.72	0.0987096	0.0217032	91.69	0.10104	0.0204027		91.7	0.0818541	0.00623172	91.68	0.075298	0.00145983
92.86	0.100455	0.0234483	92.83	0.101062	0.020425		92.85	0.0822002	0.00657791	92.83	0.0760878	0.00224959
94.01	0.0988311	0.0218247	93.98	0.101179	0.020542		93.99	0.0820053	0.00638301	93.98	0.0757029	0.00186472
95.16	0.0995245	0.0225182	95.12	0.101117	0.0204802		95.14	0.0815127	0.00589033	95.12	0.0762903	0.0024521
96.3	0.100234	0.023228	96.27	0.100376	0.0197389		96.29	0.0813875	0.00576512	96.27	0.0769238	0.00308559
97.45	0.099584	0.0225777	97.42	0.102413	0.0217762		97.43	0.0818232	0.00620088	97.41	0.0763691	0.00253097
98.6	0.0992344	0.0222281	98.56	0.101142	0.0205054		98.58	0.0812477	0.0056254	98.56	0.0764599	0.00262177
99.74	0.0994868	0.0224805	99.71	0.10129	0.020653		99.73	0.0815686	0.00594622	99.71	0.0766241	0.0027859
100.89	0.0985375	0.0215312	100.86	0.100719	0.0200826		100.87	0.0824482	0.00682587	100.85	0.0767538	0.0029156
102.04	0.0982569	0.0212505	102	0.101492	0.0208556		102.02	0.0816422	0.0060199	102	0.0762628	0.00242464
103.18	0.0996852	0.0226789	103.15	0.100728	0.0200915		103.17	0.0821685	0.00654621	103.14	0.0764373	0.00259913
104.33	0.0986154	0.021609	104.29	0.101051	0.0204139		104.31	0.0820047	0.00638234	104.29	0.0766974	0.00285927
105.48	0.0986876	0.0216813	105.44	0.100663	0.0200264		105.46	0.0817434	0.00612105	105.44	0.0758286	0.00199039
106.62	0.0993061	0.0222997	106.59	0.101389	0.0207526		106.61	0.0810247	0.00540241	106.58	0.0760965	0.00225831
107.77	0.0991966	0.0221902	107.73	0.100208	0.0195711		107.75	0.0818142	0.00619188	107.73	0.0767978	0.00295961
108.91	0.0990687	0.0220624	108.88	0.101635	0.0209986		108.9	0.0820783	0.006456	108.88	0.076928	0.00308988
110.06	0.0994703	0.0224639	110.02	0.102009	0.0213724		110.05	0.0818349	0.00621261	110.02	0.0767467	0.00290852
111.21	0.0993739	0.0223675	111.17	0.100468	0.0198312		111.19	0.0812291	0.00560675	111.17	0.0756556	0.00181739
112.35	0.0988019	0.0217956	112.32	0.100853	0.0202166		112.34	0.080777	0.00515468	112.31	0.0767123	0.00287417
113.5	0.0993124	0.022306	113.46	0.100926	0.0202893		113.49	0.082397	0.00677464	113.46	0.0767885	0.0029503
114.65	0.0996613	0.0226549	114.61	0.101117	0.0204803		114.63	0.0816654	0.00604311	114.61	0.0771208	0.00328261
115.79	0.0993822	0.0223759	115.76	0.101227	0.0205898		115.78	0.0825364	0.00691402	115.75	0.0766613	0.0028231
116.94	0.0981604	0.021154	116.9	0.101384	0.0207469		116.93	0.0822537	0.00663141	116.9	0.0766883	0.00285016
118.09	0.0997988	0.0227924	118.05	0.100632	0.0199954		118.07	0.0820984	0.0064761	118.04	0.0756451	0.00180689
119.23	0.0990678	0.0220615	119.19	0.100486	0.0198493		119.22	0.0826565	0.00703418	119.19	0.0762282	0.00239008
120.38	0.0984382	0.0214318	120.34	0.101987	0.0213506		120.37	0.0819071	0.00628474	120.34	0.0770287	0.00319055
121.53	0.0986744	0.021668	121.49	0.101108	0.0204715		121.51	0.082758	0.00713571	121.48	0.0765176	0.00267942
122.67	0.0979032	0.0208968	122.63	0.101783	0.0211465		122.66	0.0821516	0.00652923	122.63	0.0758197	0.0019815
123.82	0.0988269	0.0218205	123.78	0.100684	0.0200476		123.81	0.0826889	0.00706654	123.78	0.0759775	0.0021393
124.97	0.0988242	0.0218178	124.92	0.10029	0.0196532		124.95	0.0823181	0.0066958	124.92	0.0765097	0.00267152
126.11	0.098743	0.0217366	126.07	0.100379	0.0197424		126.1	0.0823081	0.00668573	126.07	0.076373	0.00253487
127.26	0.0982111	0.0212047	127.22	0.101152	0.0205151		127.25	0.0824575	0.00683519	127.21	0.0759414	0.00210325
128.41	0.0991157	0.0221094	128.36	0.10022	0.0195832		128.39	0.0824371	0.00681479	128.36	0.0768742	0.00303604
129.55	0.0985894	0.021583	129.51	0.100473	0.0198359		129.54	0.0820025	0.00638018	129.51	0.0759742	0.002136
130.7	0.099817	0.0228107	130.66	0.100799	0.0201621		130.69	0.0821594	0.0065371	130.65	0.0768337	0.00299551
131.85	0.0987253	0.0217189	131.8	0.100554	0.0199176		131.83	0.0821091	0.00648672	131.8	0.0771886	0.00335047
132.99	0.0995505	0.0225442	132.95	0.101935	0.0212986		132.98	0.0826577	0.00703541	132.95	0.0768339	0.00299573
134.14	0.0993292	0.0223228	134.09	0.0999846	0.0193478		134.13	0.0816309	0.00600852	134.09	0.0776687	0.00383055
135.29	0.0983691	0.0213628	135.24	0.10085	0.020213		135.27	0.0817565	0.00613419	135.24	0.0765809	0.00274271
136.43	0.098144	0.0211377	136.39	0.10125	0.0206129		136.42	0.082029	0.00640671	136.38	0.0770201	0.00318191
137.58	0.0985162	0.0215099	137.53	0.101127	0.0204906		137.57	0.0838356	0.00821331	137.53	0.0766114	0.00277322
138.73	0.100054	0.0230475	138.68	0.100619	0.0199819		138.71	0.0817572	0.00613489	138.68	0.0772813	0.0034431
139.87	0.0996268	0.0226204	139.82	0.0999311	0.0192943		139.86	0.0825046	0.00688225	139.82	0.0764762	0.00263804
141.02	0.098016	0.0210096	140.97	0.100852	0.0202148		141.01	0.0832736	0.00765131	140.97	0.0765849	0.00274672
142.17	0.0975793	0.020573	142.12	0.1003	0.0196634		142.15	0.0812737	0.00565134	142.11	0.0770461	0.00320789
143.31	0.0992893	0.022283	143.26	0.10115	0.020513		143.3	0.0820081	0.00638578	143.26	0.0754539	0.00161569
144.46	0.0988936	0.0218872	144.41	0.101176	0.0205397		144.45	0.0831726	0.00755024	144.41	0.076562	0.00272378
145.61	0.0983401	0.0213337	145.55	0.100377	0.0197402		145.59	0.0817031	0.00608081	145.55	0.0764051	0.0025669
146.75	0.0984778	0.0214715	146.7	0.100006	0.0193695		146.74	0.0828157	0.00719341	146.7	0.0766811	0.00284297
147.9	0.0987023	0.0216959	147.85	0.100344	0.0197076		147.89	0.0823059	0.00668359	147.85	0.076347	0.00250884
149.05	0.098175	0.0211686	148.99	0.100876	0.0202388		149.03	0.0822086	0.00658629	148.99	0.0762433	0.00240513
150.19	0.0983604	0.021354	150.14	0.100432	0.0197949		150.18	0.0827512	0.00712886	150.14	0.0758539	0.00201576
151.34	0.0987572	0.0217508	151.29	0.10125	0.0206127		151.33	0.0833963	0.00777397	151.28	0.0754804	0.00164222
152.49	0.0986224	0.0216161	152.43	0.100136	0.0194992		152.47	0.0814047	0.00578238	152.43	0.0762262	0.00238805
153.63	0.0985415	0.0215351	153.58	0.100196	0.0195588		153.62	0.081678	0.00605568	153.58	0.0765823	0.00274408
154.78	0.0985811	0.0215748	154.73	0.10086	0.020223		154.77	0.0835758	0.00795344	154.72	0.0768538	0.00301563
155.93	0.0988666	0.0218602	155.87	0.100347	0.0197104		155.91	0.0827688	0.00714646	155.87	0.0767781	0.00293995
157.07	0.0982119	0.0212055	157.02	0.0998513	0.0192145		157.06	0.0822104	0.00658806	157.02	0.0774248	0.00358666
158.22	0.0976278	0.0206215	158.16	0.100343	0.0197058		158.21	0.082168	0.00654569	158.16	0.0757483	0.00191014
159.37	0.0989034	0.021897	159.31	0.100576	0.0199395		159.35	0.0820535	0.00643116	159.31	0.0773459	0.00350775
160.51	0.098407	0.0214007	160.46	0.10111	0.020473		160.5	0.0817527	0.0061304	160.46	0.077309	0.00347085
161.66	0.0986577	0.0216513	161.6	0.10077	0.0201328		161.65	0.0825747	0.00695239	161.6	0.0760709	0.00223272
162.81	0.0979078	0.0209014	162.75	0.100535	0.0198984		162.79	0.0825765	0.00695416	162.75	0.076918	0.0030798
163.95	0.0989482	0.0219419	163.9	0.0999355	0.0192987		163.94	0.0829263	0.00730398	163.9	0.0762947	0.00245655
165.1	0.0985265	0.0215202	165.04	0.101874	0.0212368		165.09	0.0824277	0.00680535	165.04	0.0775029	0.00366478
166.25	0.0994164	0.02241	166.19	0.101012	0.0203747		166.23	0.0826036	0.00698126	166.19	0.0775562	0.003718
167.39	0.0984662	0.0214599	167.34	0.100826	0.0201893		167.38	0.0825214	0.0068991	167.34	0.0762944	0.00245619
168.54	0.0979113	0.0209049	168.48	0.100709	0.0200726		168.53	0.0823755	0.00675314	168.48	0.0770704	0.00323224
169.69	0.0989781	0.0219717	169.63	0.0992649	0.0186281		169.67	0.0824353	0.00681296	169.63	0.0765765	0.00273831
170.83	0.0981503	0.021144	170.78	0.100218	0.0195815		170.82	0.0818498	0.00622742	170.78	0.0768731	0.00303493
171.98	0.0974118	0.0204055	171.92	0.100812	0.0201753		171.97	0.082121	0.00649863	171.92	0.0772219	0.00338373
173.13	0.098417	0.0214106	173.07	0.100199	0.0195619		173.11	0.0825139	0.00689159	173.07	0.076108	0.00226982
174.27	0.0985232	0.0215169	174.22	0.100728	0.0200909		174.26	0.0817526	0.00613024	174.22	0.0772173	0.0033791
175.42	0.0978314	0.0208251	175.36	0.100548	0.0199109		175.41	0.0828766	0.00725424	175.36	0.0763685	0.00253038
176.57	0.0985334	0.021527	176.51	0.100025	0.0193883		176.55	0.0824424	0.00682007	176.51	0.0763826	0.00254442
177.71	0.0986761	0.0216697	177.65	0.101258	0.0206213		177.7	0.0824138	0.00679143	177.66	0.0769268	0.00308865
178.86	0.0982081	0.0212017	178.8	0.0997618	0.019125		178.85	0.0837026	0.00808025	178.8	0.0765047	0.00266653
180.01	0.0981752	0.0211688	179.95	0.101145	0.0205078		179.99	0.082902	0.00727963	179.95	0.0762911	0.00245296
181.15	0.0983036	0.0212972	181.09	0.10049	0.0198527		181.14	0.0832432	0.0076209	181.1	0.0764433	0.00260515
182.3	0.0976924	0.020686	182.24	0.100793	0.0201561		182.29	0.0828076	0.00718526	182.24	0.0761977	0.0023595
183.45	0.0987715	0.0217652	183.39	0.10088	0.0202435		183.43	0.0828631	0.00724079	183.39	0.0765118	0.00267364
184.59	0.0980549	0.0210486	184.53	0.0998749	0.0192381		184.58	0.0827398	0.00711747	184.54	0.0768112	0.00297306
185.74	0.0979537	0.0209474	185.68	0.100085	0.0194482		185.73	0.0822646	0.00664225	185.68	0.0768745	0.00303632
186.89	0.0974466	0.0204403	186.83	0.0999856	0.0193487		186.87	0.0826257	0.00700337	186.83	0.0766991	0.00286095
188.03	0.0975927	0.0205864	187.97	0.100251	0.0196144		188.02	0.0827148	0.00709242	187.98	0.0768404	0.00300219
189.18	0.0985651	0.0215587	189.12	0.0989673	0.0183305		189.17	0.083164	0.00754163	189.12	0.0771265	0.00328832
190.33	0.0977987	0.0207923	190.27	0.100106	0.019469		190.31	0.0829462	0.00732384	190.27	0.0764313	0.00259315
191.47	0.0981751	0.0211687	191.41	0.100719	0.0200818		191.46	0.0832475	0.0076252	191.42	0.0768502	0.00301201
192.62	0.0977307	0.0207244	192.56	0.0999278	0.019291		192.61	0.0834371	0.00781475	192.56	0.0769184	0.00308019
193.77	0.0971141	0.0201078	193.71	0.100328	0.0196909		193.75	0.0834931	0.00787072	193.71	0.0763821	0.00254391
194.91	0.097581	0.0205746	194.85	0.0994666	0.0188298		194.9	0.0836159	0.00799353	194.86	0.0756358	0.00179759
196.06	0.0979448	0.0209385	196	0.100346	0.0197094		196.05	0.082704	0.00708169	196	0.0755849	0.00174678
197.21	0.0973474	0.020341	197.15	0.100203	0.0195657		197.19	0.0832914	0.0076691	197.15	0.0761407	0.00230255
198.35	0.0982261	0.0212198	198.29	0.100017	0.0193799		198.34	0.0835856	0.00796328	198.3	0.0767903	0.00295216
199.5	0.0982054	0.0211991	199.44	0.10056	0.0199232		199.49	0.0831057	0.00748336	199.44	0.075876	0.00203778
200.65	0.097673	0.0206667	200.59	0.0996551	0.0190183		200.63	0.0833051	0.00768278	200.59	0.0767984	0.00296024
201.79	0.098217	0.0212106	201.73	0.0999358	0.019299		201.78	0.0833372	0.00771483	201.74	0.0758849	0.00204675
202.94	0.0988072	0.0218008	202.88	0.100282	0.019645		202.93	0.0831865	0.00756413	202.88	0.0771659	0.0033277
204.09	0.0979767	0.0209703	204.03	0.100273	0.0196361		204.07	0.0832902	0.00766787	204.03	0.0760148	0.00217666
205.23	0.0971734	0.020167	205.17	0.0997973	0.0191604		205.22	0.0833592	0.00773682	205.18	0.0765399	0.00270173
206.38	0.0977864	0.02078	206.32	0.100325	0.0196884		206.37	0.0835843	0.00796197	206.32	0.0772173	0.00337918
207.53	0.0970537	0.0200473	207.47	0.100075	0.019438		207.51	0.0826723	0.00704996	207.47	0.0762789	0.00244072
210.96	0.097163	0.0201566	210.91	0.100452	0.0198155		210.97	0.0853229	0.00970061	210.92	0.0765204	0.00268224
212.11	0.0969843	0.0199779	212.05	0.0997115	0.0190747		212.12	0.0845666	0.0089443	212.07	0.0758956	0.00205746
213.26	0.095974	0.0189677	213.2	0.0985452	0.0179083		213.26	0.0834984	0.00787602	213.22	0.0764634	0.00262528
214.4	0.0935535	0.0165471	214.34	0.0966588	0.016022		214.41	0.0825739	0.00695157	214.36	0.0761634	0.0023252
215.55	0.0928598	0.0158534	215.49	0.0967909	0.0161541		215.56	0.082677	0.00705463	215.51	0.0751632	0.00132506
216.69	0.090186	0.0131797	216.64	0.0943606	0.0137238		216.7	0.0822406	0.00661823	216.65	0.0755068	0.00166861
217.84	0.0895183	0.0125119	217.78	0.0939719	0.0133351		217.85	0.0822684	0.00664606	217.8	0.0756531	0.00181492
218.99	0.0885139	0.0115075	218.93	0.0929456	0.0123087		219	0.0819654	0.00634306	218.95	0.0746889	0.000850744
220.13	0.0865262	0.00951981	220.07	0.0919425	0.0113056		220.14	0.0819628	0.00634042	220.09	0.0751684	0.00133024
221.28	0.0854499	0.0084435	221.22	0.0901546	0.00951773		221.29	0.0831364	0.00751409	221.24	0.0755677	0.00172958
222.43	0.0839653	0.00695893	222.37	0.0904847	0.0098479		222.43	0.0810512	0.00542885	222.38	0.0745259	0.000687751
223.57	0.0846926	0.00768625	223.51	0.0905155	0.00987866		223.58	0.0807121	0.00508981	223.53	0.0745487	0.000710574
224.72	0.0837878	0.00678145	224.66	0.0890511	0.00841429		224.73	0.0819179	0.00629559	224.68	0.0752373	0.00139916
225.87	0.0837018	0.00669543	225.8	0.0885494	0.00791254		225.87	0.0800275	0.0044052	225.82	0.0738703	3.21128e-05
227.01	0.0827587	0.00575238	226.95	0.0881032	0.00746634		227.02	0.0812911	0.00566873	226.97	0.0745833	0.000745156
228.16	0.0826481	0.00564171	228.1	0.0883669	0.0077301		228.17	0.0820096	0.00638729	228.12	0.0746387	0.000800554
229.31	0.0819267	0.00492038	229.24	0.0873048	0.00666797		229.31	0.0805069	0.00488458	229.26	0.0745655	0.000727297
230.45	0.081844	0.00483762	230.39	0.0873744	0.00673757		230.46	0.0806807	0.00505836	230.41	0.0752812	0.001443
231.6	0.0821641	0.00515775	231.53	0.0868982	0.00626139		231.61	0.0807591	0.00513675	231.55	0.0748665	0.00102829
232.75	0.0819768	0.00497046	232.68	0.0875087	0.00687188		232.75	0.0807904	0.00516809	232.7	0.0742231	0.000384934
233.89	0.0813915	0.00438514	233.83	0.0866069	0.00597005		233.9	0.0806066	0.00498426	233.85	0.0740243	0.000186094
235.04	0.0811573	0.00415098	234.97	0.085974	0.00533721		235.05	0.0799384	0.00431605	234.99	0.0753594	0.00152119
236.19	0.0816731	0.0046667	236.12	0.0856976	0.00506075		236.19	0.0799805	0.00435816	236.14	0.0750258	0.00118762
237.33	0.0805189	0.00351257	237.27	0.0861048	0.00546795		237.34	0.0808504	0.00522802	237.28	0.0733156	-0.000522583
238.48	0.0810657	0.00405934	238.41	0.0866889	0.00605207		238.49	0.0805656	0.00494323	238.43	0.0745722	0.000734035
239.63	0.0810529	0.00404652	239.56	0.0863939	0.00575711		239.63	0.0814382	0.0058159	239.58	0.0745435	0.000705312
240.77	0.0806566	0.00365023	240.7	0.0857475	0.0051107		240.78	0.0802361	0.00461373	240.72	0.0751034	0.00126518
241.92	0.0816839	0.00467755	241.85	0.0856591	0.00502229		241.93	0.0796405	0.00401816	241.87	0.0743904	0.000552226
243.07	0.0801714	0.00316503	243	0.0861897	0.00555287		243.07	0.0794425	0.00382017	243.02	0.075336	0.00149784
244.21	0.0810483	0.00404197	244.14	0.0859315	0.00529463		244.22	0.0800319	0.00440954	244.16	0.0746892	0.000851027
245.36	0.0813875	0.00438112	245.29	0.0862947	0.00565787		245.37	0.0790361	0.0034138	245.31	0.0743454	0.000507215
246.51	0.0802176	0.00321125	246.43	0.0858358	0.00519892		246.51	0.0802484	0.00462604	246.45	0.0741457	0.000307526
247.65	0.0801655	0.00315917	247.58	0.0857928	0.00515597		247.66	0.0806484	0.00502604	247.6	0.0754355	0.00159735
248.8	0.0807423	0.00373589	248.73	0.0861367	0.0054999		248.81	0.0807897	0.00516738	248.75	0.0747095	0.000871282
249.95	0.0795935	0.00258714	249.87	0.0847261	0.00408925		249.95	0.0800939	0.00447153	249.89	0.075075	0.00123685
251.09	0.0796142	0.00260786	251.02	0.0854653	0.00482848		251.1	0.0794533	0.00383094	251.04	0.074985	0.00114686
252.24	0.0798457	0.00283935	252.17	0.0856387	0.0050019		252.25	0.0793475	0.00372518	252.18	0.0748709	0.00103272
253.39	0.0792137	0.00220736	253.31	0.085048	0.00441112		253.39	0.0796267	0.00400435	253.33	0.074713	0.000874809
254.53	0.0800946	0.0030882	254.46	0.085831	0.0051942		254.54	0.0799585	0.00433615	254.48	0.0744484	0.000610252
255.68	0.0802572	0.00325087	255.6	0.0854251	0.00478831		255.69	0.0793978	0.00377548	255.62	0.0736214	-0.000216744
256.83	0.0796424	0.00263609	256.75	0.0857561	0.00511931		256.83	0.0800872	0.00446488	256.77	0.0744092	0.000571031
257.97	0.0801177	0.00311131	257.9	0.0849578	0.00432101		257.98	0.0794333	0.00381099	257.92	0.0743557	0.000517488
259.12	0.0792036	0.00219728	259.04	0.0856036	0.0049668		259.13	0.0796299	0.00400756	259.06	0.0747059	0.000867741
260.27	0.0808871	0.00388071	260.19	0.0856677	0.00503085		260.27	0.0798883	0.00426596	260.21	0.074644	0.000805831
261.41	0.0797828	0.00277643	261.33	0.0862889	0.00565207		261.42	0.0788702	0.00324784	261.35	0.0747522	0.000914067
262.56	0.0796346	0.00262819	262.48	0.0850773	0.00444044		262.57	0.0797608	0.00413843	262.5	0.0748204	0.00098219
263.71	0.0792601	0.00225373	263.63	0.0854566	0.00481973		263.71	0.0793734	0.00375111	263.65	0.0742462	0.000407997
264.85	0.0800927	0.00308635	264.77	0.0864767	0.00583982		264.86	0.0791575	0.00353516	264.79	0.074263	0.000424796
266	0.0799593	0.00295295	265.92	0.0850961	0.00445924		266.01	0.0790282	0.00340589	265.94	0.0738395	1.33978e-06
267.15	0.0800139	0.00300756	267.06	0.0847728	0.00413601		267.15	0.0788371	0.00321472	267.08	0.0741318	0.000293608
268.29	0.0794611	0.0024547	268.21	0.0852906	0.0046538		268.3	0.0793491	0.00372679	268.23	0.0753871	0.00154891
269.44	0.0793356	0.00232925	269.36	0.0846124	0.00397561		269.45	0.0800247	0.00440234	269.38	0.0740383	0.000200127
270.59	0.0786588	0.00165243	270.5	0.0851594	0.00452258		270.59	0.0798761	0.00425372	270.52	0.0751942	0.00135604
271.73	0.0795596	0.00255328	271.65	0.0844908	0.00385397		271.74	0.0797504	0.0041281	271.67	0.0741025	0.000264304
272.88	0.0798426	0.00283619	272.8	0.0851913	0.00455445		272.89	0.0790025	0.00338016	272.81	0.0751236	0.00128541
274.03	0.079629	0.00262266	273.94	0.0854704	0.00483359		274.03	0.0795305	0.00390815	273.96	0.074141	0.000302819
275.17	0.08008	0.00307369	275.09	0.0854812	0.00484433		275.18	0.0793592	0.00373683	275.11	0.0744722	0.000634011
276.32	0.0794155	0.00240911	276.23	0.0848144	0.00417761		276.33	0.0790079	0.00338559	276.25	0.0754531	0.00161498
277.47	0.0798726	0.00286621	277.38	0.0855755	0.00493869		277.47	0.0791617	0.00353942	277.4	0.0748387	0.0010005
278.61	0.0796779	0.00267153	278.53	0.0850462	0.00440941		278.62	0.0786527	0.0030304	278.55	0.0745297	0.000691523
279.76	0.0796386	0.00263229	279.67	0.0854703	0.00483346		279.77	0.0789223	0.00330001	279.69	0.0745222	0.000684052
280.91	0.0795943	0.00258797	280.82	0.08515	0.00451314		280.91	0.0795622	0.0039399	280.84	0.0744202	0.000581983
282.05	0.0795908	0.00258443	281.96	0.0849924	0.00435552		282.06	0.0799786	0.00435626	281.98	0.0740798	0.000241581
283.2	0.0792991	0.00229274	283.11	0.0850174	0.00438061		283.21	0.0785647	0.00294232	283.13	0.0740001	0.000161924
284.35	0.0792105	0.00220414	284.26	0.0853575	0.00472066		284.35	0.0791016	0.00347923	284.28	0.07441	0.000571877
285.49	0.079985	0.00297867	285.4	0.085418	0.00478118		285.5	0.0791111	0.00348877	285.42	0.0751293	0.00129112
286.64	0.0802827	0.00327636	286.55	0.0851345	0.00449771		286.65	0.0783467	0.00272437	286.57	0.0745928	0.000754658
287.79	0.0800967	0.00309039	287.7	0.083476	0.00283915		287.79	0.0791645	0.00354216	287.72	0.074093	0.000254826
288.93	0.0792405	0.00223419	288.84	0.0847705	0.00413362		288.94	0.0777615	0.00213921	288.86	0.0733656	-0.000472527
290.08	0.0790125	0.00200611	289.99	0.0854453	0.00480842		290.09	0.0796705	0.00404812	290.01	0.0756375	0.00179934
291.23	0.0787141	0.00170774	291.13	0.0841448	0.003508		291.23	0.0791262	0.00350389	291.15	0.0751846	0.00134644
292.37	0.0786154	0.00160908	292.28	0.0847056	0.00406881		292.38	0.0784392	0.00281682	292.3	0.0755925	0.00175438
293.52	0.0788894	0.00188302	293.43	0.0853346	0.00469775		293.53	0.0787909	0.00316852	293.45	0.0736193	-0.000218892
294.67	0.0788246	0.00181823	294.57	0.0833655	0.00272868		294.67	0.0786126	0.00299023	294.59	0.0742793	0.000441175
295.81	0.0790673	0.0020609	295.72	0.0841349	0.00349809		295.82	0.0778599	0.00223761	295.74	0.0739364	9.82755e-05
296.96	0.0795057	0.00249937	296.86	0.0842987	0.00366186		296.97	0.0787479	0.00312552	296.88	0.0739132	7.49915e-05
298.11	0.0794231	0.0024167	298.01	0.0838846	0.00324776		298.11	0.0787785	0.00315615	298.03	0.0739046	6.63981e-05
299.25	0.0801262	0.00311986	299.16	0.0851309	0.0044941		299.26	0.0786103	0.00298795	299.18	0.0735067	-0.000331503
300.4	0.0789154	0.00190908	300.3	0.0840485	0.0034117		300.41	0.0786999	0.00307753	300.32	0.0737441	-9.40214e-05
301.55	0.0792863	0.00227999	301.45	0.0842424	0.00360556		301.55	0.0789739	0.00335152	301.47	0.0745446	0.000706449
302.69	0.0790005	0.00199417	302.6	0.0843089	0.00367208		302.7	0.0790758	0.00345349	302.62	0.0742308	0.000392619
303.84	0.079263	0.00225665	303.74	0.0836372	0.00300038		303.85	0.0784295	0.00280712	303.76	0.0740119	0.000173699
304.99	0.0789512	0.00194484	304.89	0.0838982	0.00326133		304.99	0.0791924	0.00357004	304.91	0.0741024	0.00026419
306.13	0.0789303	0.00192399	306.03	0.0835112	0.00287433		306.14	0.0781126	0.00249027	306.05	0.0740869	0.00024874
307.28	0.0787443	0.00173798	307.18	0.0848095	0.00417268		307.29	0.0789538	0.00333148	307.2	0.0736435	-0.000194666
308.43	0.0786202	0.00161382	308.33	0.0852794	0.00464261		308.43	0.0782978	0.00267548	308.35	0.0739108	7.26474e-05
309.57	0.0792037	0.00219734	309.47	0.0833738	0.002737		309.58	0.0787291	0.00310674	309.49	0.0741109	0.000272777
310.72	0.0787632	0.00175686	310.62	0.084475	0.00383813		310.73	0.0779182	0.00229587	310.64	0.0751966	0.00135839
311.87	0.0790476	0.00204126	311.76	0.0844866	0.0038498		311.87	0.077964	0.0023417	311.78	0.0738356	-2.54397e-06
313.01	0.0786004	0.00159409	312.91	0.0843288	0.00369195		313.02	0.0785608	0.00293845	312.93	0.0738687	3.05114e-05
314.16	0.0795523	0.00254593	314.06	0.083981	0.00334415		314.17	0.0789405	0.00331818	314.08	0.0745356	0.000697429
315.31	0.0791194	0.00211304	315.2	0.083418	0.00278122		315.31	0.0782294	0.00260703	315.22	0.0738439	5.69529e-06
316.45	0.0779847	0.000978366	316.35	0.0830563	0.00241948		316.46	0.0784339	0.0028116	316.37	0.0738795	4.13142e-05
317.6	0.0785723	0.0015659	317.5	0.0841037	0.00346691		317.61	0.0787062	0.00308382	317.52	0.0743696	0.000531394
318.75	0.0790803	0.0020739	318.64	0.0846648	0.00402799		318.75	0.0771199	0.00149755	318.66	0.0743893	0.000551122
319.89	0.0787971	0.00179073	319.79	0.0840252	0.00338835		319.9	0.078235	0.00261263	319.81	0.0745428	0.000704599
321.04	0.0795565	0.0025501	320.93	0.08356	0.00292319		321.05	0.0782648	0.0026425	320.95	0.0732807	-0.000557512
322.19	0.079455	0.00244861	322.08	0.0842016	0.00356477		322.19	0.0780928	0.00247045	322.1	0.0739861	0.000147902
323.33	0.0785633	0.00155692	323.23	0.0831738	0.00253698		323.34	0.0775578	0.00193546	323.25	0.0732706	-0.000567546
324.48	0.079248	0.0022416	324.37	0.083228	0.00259113		324.49	0.0776827	0.00206034	324.39	0.0740485	0.00021034

## Sheet: Figure2
Figure 2C
Gαi3[ILVA]βγ	(-) GIRK chimera-nanodisc		(+) GIRK chimera-nanodisc		(+)/(-)			Gαiqi[ILVA]βγ	(-) GIRK chimera-nanodisc		(+) GIRK chimera-nanodisc		(+)/(-)			Gαi3[ILVA]βγ	(-) nanodisc		(+) nanodisc		(+)/(-)
Assignment	Height	SN	Height	SN	Intensity ratio	Error		Assignment	Height	SN	Height	SN	Intensity ratio	Error		Assignment	Height	SN	Height	SN	Intensity ratio	Error
L5δ1	21569780	104	1.58525e+07	117	0.73494	0.0133483		L5δ1	55076620	301	5.63287e+07	237	1.02273	0.00771311		L5δ1	36579056	115	3.32665e+07	112	0.909441	0.0160282
L5δ2	17487460	84	1.23396e+07	91	0.705628	0.0161545		L5δ2	23906244	131	2.44534e+07	103	1.02289	0.0177393		L5δ2	32680356	103	2.96603e+07	100	0.90759	0.0178874
A11β	18245860	88	1.47592e+07	109	0.808909	0.0166133		A7β	25600936	140	2.82373e+07	119	1.10298	0.0171472		A7β	35683088	112	3.39313e+07	114	0.950908	0.0168315
A12β	8642911	42	6.37081e+06	47	0.737114	0.0332336		A11β	21138336	116	2.10042e+07	88	0.993654	0.0198575		A12β	12184802	38	1.10475e+07	37	0.90666	0.0483638
V13γ1	14894034	72	1.15521e+07	85	0.775618	0.0198974		A12β	10460223	57	1.09658e+07	46	1.04834	0.0411818		V13γ1	26755468	84	2.541e+07	85	0.949711	0.0224791
V13γ2	9604311	46	7.22356e+06	53	0.752116	0.0305412		V13γ1	18112736	99	1.77617e+07	75	0.980619	0.0229802		V13γ2	17017612	53	1.50814e+07	51	0.886223	0.0340981
I19δ1	2252820	11	2.31081e+06	17	1.02574	0.153587		V13γ2	12484349	68	1.25761e+07	53	1.00735	0.0338205		A30β	17190180	54	1.64851e+07	55	0.958984	0.035195
A30β	12874930	62	9.79394e+06	72	0.760698	0.0228346		I19δ1	3663902	20	3.7625e+06	16	1.02691	0.115528		A31β	20073598	63	1.94022e+07	65	0.966555	0.0302122
A31β	14563262	70	1.11209e+07	82	0.763625	0.0202214		A30β	17550564	96	1.67326e+07	70	0.953395	0.0235511		V34γ2	12348441	39	1.20781e+07	41	0.978108	0.048936
V34γ2	6782491	33	5.70405e+06	42	0.840996	0.0455085		A31β	20137116	110	2.00897e+07	85	0.997645	0.0208065		L36δ1	10457426	33	9.16645e+06	31	0.876549	0.0548379
L36δ1	6287179	30	4.4242e+06	33	0.703686	0.04478		V34γ2	8988599	49	8.8111e+06	37	0.980253	0.0464985		L36δ2	8894775	28	8.76661e+06	29	0.985591	0.0691856
L36δ2	6422317	31	4.70317e+06	35	0.732317	0.0445465		L36δ1	7895361	43	7.57117e+06	32	0.958939	0.0522677		L37δ1	2754571	9	2.1594e+06	7	0.783932	0.199094
L37δ1	2428814	12	1.42347e+06	10	0.586078	0.107448		L36δ2	7353651	40	6.20686e+06	26	0.844051	0.0535648		L37δ2	4263518	13	4.58743e+06	15	1.07597	0.154499
L37δ2	2956441	14	1.97212e+06	15	0.66706	0.0921178		L37δ1	2676545	15	2.46386e+06	10	0.920538	0.153423		L38δ1	12770016	40	1.22289e+07	41	0.957627	0.0472974
L38δ1	8518677	41	6.69324e+06	49	0.785714	0.0351987		L37δ2	3358353	18	3.28319e+06	14	0.97762	0.124142		L39δ1	4880344	15	3.31908e+06	11	0.680091	0.107166
L39δ1	3105180	15	2.767e+06	20	0.891091	0.103961		L38δ1	11154425	61	1.10948e+07	47	0.994655	0.0374687		A41β	17184206	54	1.65989e+07	56	0.965941	0.0351368
A41β	12003174	58	9.24581e+06	68	0.770281	0.0246084		L38δ2	12520309	68	1.2226e+07	51	0.976497	0.0335073		I49δ1	20157666	63	2.0449e+07	69	1.01445	0.0308046
I49δ1	14408393	69	1.19091e+07	88	0.826538	0.0213713		L39δ1	4409063	24	3.7258e+06	16	0.845033	0.0880242		V50γ1	11568720	36	1.03413e+07	35	0.893906	0.0503709
V50γ1	6793714	33	5.2358e+06	39	0.770683	0.0431151		L39δ2	4822404	26	4.83031e+06	20	1.00164	0.0886066		I56δ1	15363831	48	1.52728e+07	51	0.994073	0.0402015
I56δ1	9886369	48	8.51051e+06	63	0.860833	0.031598		A41β	17299642	95	1.65281e+07	70	0.955404	0.0237055		V71γ1	43090560	135	4.17594e+07	140	0.969109	0.0141008
V71γ1	24072460	116	2.24215e+07	165	0.931419	0.0136744		I49δ1	18893092	103	1.81892e+07	77	0.962741	0.0218501		V71γ2	42819936	134	4.21196e+07	142	0.983646	0.0142677
V71γ2	24848200	120	2.15316e+07	158	0.866525	0.0127054		V50γ1	7996387	44	8.00684e+06	34	1.00131	0.0522072		V72γ1	16464307	52	1.59433e+07	54	0.968355	0.0365547
V72γ1	9195257	44	7.98442e+06	59	0.868319	0.0344518		I55δ1	15032749	82	1.38643e+07	58	0.92227	0.0271484		V72γ2	20715296	65	1.99656e+07	67	0.963808	0.029213
V72γ2	12004536	58	1.05734e+07	78	0.880785	0.0264781		I56δ1	14569742	80	1.40611e+07	59	0.96509	0.0284211		V73γ1	5039593	16	5.65658e+06	19	1.12243	0.129227
V73γ1	2569925	12	2.40005e+06	18	0.933899	0.129708		L72δ2	20533698	112	2.09281e+07	88	1.01921	0.020682		V73γ2	12661013	40	1.24992e+07	42	0.987217	0.0481856
V73γ2	6887963	33	5.6929e+06	42	0.8265	0.0447241		V73γ2	8876098	49	8.33437e+06	35	0.938968	0.0459903		I78δ1	32912980	103	3.05048e+07	103	0.926832	0.0179967
I78δ1	21457392	103	1.84095e+07	135	0.857957	0.0146849		I77δ1	13906779	76	1.3745e+07	58	0.988367	0.0300456		I81δ1	14967775	47	1.58153e+07	53	1.05662	0.0424175
I81δ1	11230151	54	9.9688e+06	73	0.887682	0.0285986		A80β	9239508	50	8.07943e+06	34	0.874444	0.0432078		I82δ1	27868634	87	2.56853e+07	86	0.921657	0.0213107
I82δ1	18350968	88	1.48948e+07	110	0.811663	0.0166022		A83β	9685149	53	8.89237e+06	37	0.918145	0.0421382		A83β	10133312	32	1.00495e+07	34	0.991725	0.0601598
A83β	5115061	25	4.42763e+06	33	0.865607	0.0608548		I85δ1	12402644	68	1.26194e+07	53	1.01747	0.0341605		I84δ1	11841498	37	1.23027e+07	41	1.03895	0.0534198
I84δ1	8940560	43	8.453e+06	62	0.945466	0.037237		A87β	13070271	71	1.33182e+07	56	1.01897	0.0325477		I85δ1	16843516	53	1.71093e+07	58	1.01578	0.0366791
I85δ1	13175268	63	1.17622e+07	87	0.892747	0.0244321		L91δ2	15372678	84	1.55378e+07	65	1.01074	0.0275825		A87β	7783948	24	7.18317e+06	24	0.922818	0.0769015
A87β	5128520	25	4.02925e+06	30	0.785655	0.0576147		I93δ1	23042500	126	2.25504e+07	95	0.978644	0.0180685		L91δ1	14354777	45	1.411e+07	47	0.982949	0.0427571
L91δ1	8288330	40	8.10352e+06	60	0.977703	0.0407376		A104β	20426432	112	1.87306e+07	79	0.916976	0.0197946		L91δ2	27815388	87	2.78341e+07	94	1.00067	0.0221475
L91δ2	15634419	75	1.42356e+07	105	0.910527	0.020812		L106δ1	23992906	131	2.34634e+07	99	0.977931	0.0173432		I93δ1	39036640	123	3.90654e+07	131	1.00074	0.0157753
I93δ1	26370436	127	2.26311e+07	166	0.858201	0.0119274		L106δ2	11647909	64	1.07894e+07	45	0.926293	0.0350576		A98β	35989288	113	3.46776e+07	117	0.963553	0.0167625
A98β	24487040	118	2.15132e+07	158	0.878553	0.0130058		V108γ1	5246089	29	5.64533e+06	24	1.0761	0.0819446		A99β	29498852	93	2.95392e+07	99	1.00137	0.0208822
A99β	19761124	95	1.82995e+07	135	0.926034	0.0166072		V108γ2	7072756	39	7.13657e+06	30	1.00902	0.0595065		A101β	29228260	92	2.83179e+07	95	0.968852	0.0207294
A101β	19534096	94	1.76441e+07	130	0.903248	0.0165571		V111γ1	10499334	57	9.81385e+06	41	0.934712	0.0391963		L107δ1	7887434	25	7.41651e+06	25	0.940294	0.0752235
A104β	6925344	33	5.24745e+06	39	0.757717	0.0423898		V111γ2	16020187	88	1.64724e+07	69	1.02823	0.0265862		L107δ2	8126357	26	8.20991e+06	28	1.01028	0.0749385
L107δ1	5291546	25	5.05868e+06	37	0.955994	0.0640774		V113γ1	21256618	116	2.11665e+07	89	0.995759	0.0197724		V109γ1	39585888	124	3.93993e+07	132	0.995288	0.0155666
L107δ2	5465688	26	4.96846e+06	37	0.909027	0.0595309		V113γ2	11771274	64	1.20491e+07	51	1.0236	0.0360643		V109γ2	28035740	88	2.72254e+07	92	0.971095	0.0215906
V109γ1	23268726	112	2.00501e+07	147	0.861677	0.0135553		V116γ1	12130565	66	1.18075e+07	50	0.97337	0.0342154		L110δ1	13202540	41	1.38771e+07	47	1.05109	0.0480001
V109γ2	16021826	77	1.42451e+07	105	0.889108	0.0200146		V116γ2	10446899	57	1.05453e+07	44	1.00942	0.0406505		L110δ2	21953806	69	2.18182e+07	73	0.993822	0.0280172
L110δ1	9068716	44	7.6993e+06	57	0.848995	0.03419		V124γ1	9838449	54	9.97143e+06	42	1.01352	0.0429002		A111β	17595492	55	1.73481e+07	58	0.98594	0.0349251
L110δ2	14060248	68	1.2675e+07	93	0.901481	0.0229504		V124γ2	7714761	42	6.75764e+06	28	0.875936	0.0521391		A114β	24679380	77	2.49827e+07	84	1.01229	0.0251977
A111β	12111233	58	1.20316e+07	89	0.993429	0.0282902		A126β	10379285	57	1.01796e+07	43	0.980766	0.0400149		V118γ1	61227888	192	6.03073e+07	203	0.984965	0.00998207
A114β	18750478	90	1.71555e+07	126	0.914934	0.0174273		I127δ1	20809992	114	2.07388e+07	87	0.99658	0.0201969		L123δ1	9401562	30	8.77002e+06	29	0.932826	0.0632606
V118γ1	34255044	165	3.07812e+07	226	0.898589	0.00942205		L130δ1	4903001	27	4.87543e+06	21	0.994378	0.0841801		L123δ2	8671757	27	9.62853e+06	32	1.11033	0.0758213
L123δ1	5933341	29	5.07238e+06	37	0.854895	0.0525844		L130δ2	3812445	21	3.72411e+06	16	0.97683	0.107568		A124β	14462876	45	1.61357e+07	54	1.11566	0.045453
L123δ2	5775055	28	4.94191e+06	36	0.855734	0.0543323		I136δ1	21720244	119	2.13697e+07	90	0.983862	0.0191995		V126γ2	14461319	45	1.45598e+07	49	1.00681	0.0429207
A124β	7378623	36	7.88949e+06	58	1.06924	0.0481361		L148δ1	6051492	33	5.84103e+06	25	0.965221	0.067858		L130δ1	5705956	18	5.48421e+06	18	0.961138	0.106793
V126γ2	7714029	37	7.23376e+06	53	0.93774	0.0430375		L148δ2	9832536	54	9.62568e+06	41	0.978962	0.0420061		L130δ2	6701998	21	6.86917e+06	23	1.02494	0.0933697
I127δ1	19700556	95	1.41459e+07	104	0.718045	0.0144627		L156δ1	15803812	86	1.55509e+07	65	0.983994	0.0265802		V136γ1	7709943	24	7.8387e+06	26	1.0167	0.0814664
L130δ1	3602130	17	2.92609e+06	22	0.812322	0.0847074		L156δ2	14282650	78	1.34179e+07	57	0.939458	0.028526		V136γ2	7309037	23	7.21965e+06	24	0.987771	0.0841037
L130δ2	4168150	20	3.94875e+06	29	0.947363	0.0800358		L159δ1	17489892	96	1.71827e+07	72	0.982433	0.0238786		A138β	7309543	23	8.22352e+06	28	1.12504	0.0890947
V136γ1	5158266	25	5.42046e+06	40	1.05083	0.068304		L159δ2	11405446	62	1.11137e+07	47	0.974423	0.0364489		L148δ1	5538315	17	5.07266e+06	17	0.915921	0.107755
V136γ2	4483134	22	4.09413e+06	30	0.913229	0.0719514		V162γ1	8494504	46	8.21998e+06	35	0.967682	0.0486846		L148δ2	6330598	20	6.42575e+06	22	1.01503	0.0968893
L148δ1	4250928	20	2.37062e+06	17	0.557671	0.0606878		V162γ2	9971443	54	1.01733e+07	43	1.02024	0.04262		A152β	8382417	26	8.75043e+06	29	1.0439	0.0761467
L148δ2	4478482	22	3.95727e+06	29	0.883618	0.0706341		A163β	8081977	44	7.77114e+06	33	0.96154	0.0509907		L156δ1	6361149	20	5.79368e+06	19	0.910791	0.093476
A152β	6330943	30	5.20008e+06	38	0.821375	0.0489943		L168δ1	18370882	100	1.83316e+07	77	0.997863	0.0229379		L156δ2	9642878	30	9.83963e+06	33	1.0204	0.0649348
L156δ1	3986059	19	3.22477e+06	24	0.809013	0.0762885		L168δ2	24483048	134	2.39636e+07	101	0.978783	0.0169953		L159δ1	21791792	68	2.14768e+07	72	0.985547	0.0281815
L156δ2	6197248	30	4.93829e+06	36	0.796852	0.0486965		V174γ1	8747625	48	7.6885e+06	32	0.878925	0.0457773		L159δ2	24860328	78	2.41572e+07	81	0.971718	0.0244545
L159δ1	13398778	65	1.18865e+07	87	0.887136	0.0238452		V174γ2	7154748	39	7.01885e+06	30	0.981006	0.0578542		I168δ1	53059784	167	5.14026e+07	173	0.968768	0.0114008
L159δ2	16823556	81	1.30635e+07	96	0.776499	0.0176749		L175δ1	6546334	36	5.9915e+06	25	0.915246	0.0620333		V174γ1	10617420	33	1.05485e+07	35	0.993512	0.0584925
I168δ1	34322796	165	3.05591e+07	225	0.890344	0.00935311		L175δ2	4461960	24	4.21086e+06	18	0.943724	0.0917509		V174γ2	10322181	32	1.00994e+07	34	0.978416	0.0593524
V174γ1	6092375	29	4.62355e+06	34	0.758907	0.04849		V179γ1	17466396	95	1.70497e+07	72	0.976143	0.0238327		L175δ1	6823221	21	7.62785e+06	26	1.11793	0.0962317
V174γ2	5685832	27	4.55531e+06	34	0.801169	0.0532367		V179γ2	25544488	140	2.4439e+07	103	0.956724	0.0161223		L175δ2	6281917	20	6.69045e+06	22	1.06503	0.101662
L175δ1	4077743	20	3.47701e+06	26	0.852681	0.0754295		I184δ1	2997538	16	3.12838e+06	13	1.04365	0.145509		V179γ1	30971574	97	3.04751e+07	102	0.98397	0.0197908
L175δ2	4043750	19	3.41089e+06	25	0.843496	0.0781344		L194δ1	22514622	123	2.18595e+07	92	0.970904	0.0184468		V179γ2	23329400	73	2.28083e+07	77	0.977665	0.0260896
V179γ1	18943708	91	1.58818e+07	117	0.838366	0.0163783		L194δ2	12543906	69	1.2782e+07	54	1.01898	0.033638		L194δ1	11619298	36	1.14623e+07	39	0.986491	0.0526972
V179γ2	13099152	63	1.08015e+07	79	0.824597	0.0235268		V201γ1	11860171	65	1.0578e+07	45	0.891893	0.0335413		L194δ2	17124804	54	1.63962e+07	55	0.957451	0.0351388
L194δ1	6722109	32	5.68044e+06	42	0.845038	0.0465274		V201γ2	13583871	74	1.28173e+07	54	0.943569	0.0302244		V201γ2	21992088	69	2.14898e+07	72	0.97716	0.0277334
L194δ2	10073077	49	7.8625e+06	58	0.780546	0.0293872		I212δ1	13362061	73	1.45822e+07	61	1.09131	0.0328399		V218γ1	5397757	17	5.32302e+06	18	0.986154	0.112795
V201γ2	13116784	63	1.11843e+07	82	0.852672	0.0239329		V218γ1	4435736	24	3.60598e+06	15	0.812937	0.0880682		V218γ2	5574976	18	5.71758e+06	19	1.02558	0.110955
V218γ1	3008070	14	2.58245e+06	19	0.858506	0.106506		V218γ2	4536676	25	4.24433e+06	18	0.935558	0.0893978		A220β	5575903	18	6.04964e+06	20	1.08496	0.114524
V218γ2	3861594	19	2.57787e+06	19	0.667567	0.0702702		A220β	5154141	28	5.05754e+06	21	0.981257	0.0817714		I221δ1	13691169	43	1.31496e+07	44	0.960448	0.0441643
A220β	3816253	18	3.28529e+06	24	0.860869	0.0836956		I221δ1	11261809	62	1.10802e+07	47	0.983874	0.0368024		I222δ1	25793438	81	2.64588e+07	89	1.0258	0.02419
I221δ1	9626014	46	6.56221e+06	48	0.681716	0.0290223		I222δ1	19194136	105	1.90777e+07	80	0.993934	0.0218902		V225γ1	11744981	37	1.22625e+07	41	1.04407	0.0536831
V225γ1	7139564	34	6.05241e+06	45	0.847729	0.0437716		V225γ1	13254187	72	1.29674e+07	55	0.978361	0.0313767		V225γ2	11152731	35	1.03536e+07	35	0.928345	0.0530483
V225γ2	6904264	33	5.85822e+06	43	0.848493	0.0454443		V225γ2	8170242	45	7.5035e+06	32	0.918394	0.0491085		A226β	12034634	38	1.36299e+07	46	1.13256	0.054425
A226β	8549762	41	6.95936e+06	51	0.813983	0.0358137		A226β	14727349	80	1.36742e+07	58	0.928493	0.0276147		L227δ1	12456391	39	1.23799e+07	42	0.99386	0.0491469
L227δ1	8405273	40	6.97971e+06	51	0.830397	0.0370422		L227δ1	10180724	56	9.9244e+06	42	0.974823	0.0406176		L227δ2	6662446	21	5.99275e+06	20	0.899483	0.0878066
L227δ2	3760305	18	4.02761e+06	30	1.07109	0.0952076		L227δ2	5288650	29	5.19711e+06	22	0.98269	0.0785536		L232δ2	15384711	48	1.42324e+07	48	0.925099	0.0385458
L232δ2	9558751	46	7.27181e+06	53	0.760749	0.0308918		V233γ2	11504846	63	1.16929e+07	49	1.01635	0.0368742		V233γ1	17474668	55	1.69426e+07	57	0.969552	0.0346379
V233γ2	4881533	24	3.83126e+06	28	0.784847	0.0607322		L234δ2	21716500	119	2.09406e+07	88	0.964273	0.0190608		V233γ2	9496997	30	8.74139e+06	29	0.920437	0.0624205
L234δ2	13914447	67	9.16352e+06	67	0.658562	0.0196586		A235β	23381304	128	2.26921e+07	96	0.970523	0.0176918		L234δ2	22501592	71	2.21396e+07	74	0.983914	0.0271541
L249δ1	7679457	37	5.1699e+06	38	0.673211	0.035911		L249δ1	9505409	52	9.44644e+06	40	0.993796	0.0439564		A235β	21336092	67	2.12029e+07	71	0.993757	0.0288288
L249δ2	8585448	41	5.86791e+06	43	0.683471	0.0325647		L249δ2	9410358	51	9.61656e+06	40	1.02191	0.0455853		L249δ1	11923134	37	1.16774e+07	39	0.979391	0.0515826
I253δ1	11137660	54	8.12356e+06	60	0.729378	0.0256633		I253δ1	15207270	83	1.40236e+07	59	0.922164	0.0267403		L249δ2	13136332	41	1.24697e+07	42	0.949256	0.0457539
I264δ1	18553632	89	1.42159e+07	105	0.766205	0.0159062		I264δ1	22151980	121	2.16572e+07	91	0.977663	0.0188234		I253δ1	15646833	49	1.52025e+07	51	0.971601	0.0388796
I265δ1	24908474	120	1.91376e+07	141	0.768315	0.0118517		I265δ1	27208728	149	2.64136e+07	111	0.970776	0.015261		I264δ1	26461804	83	2.58802e+07	87	0.978022	0.023025
L266δ1	7461398	36	6.62571e+06	49	0.887999	0.0427891		L266δ1	9266927	51	8.85639e+06	37	0.955699	0.0445689		I265δ1	35971576	113	3.50156e+07	118	0.973423	0.0168637
L266δ2	8634096	42	7.05577e+06	52	0.817198	0.0351724		L266δ2	9840709	54	9.92794e+06	42	1.00886	0.0427033		L266δ1	12038030	38	1.13946e+07	38	0.94655	0.0498184
L268δ1	7455399	36	6.57932e+06	48	0.882491	0.0428989		L268δ1	8346193	46	8.67281e+06	37	1.03913	0.0506746		L266δ2	13053075	41	1.36463e+07	46	1.04545	0.0482258
L268δ2	5287236	25	4.64093e+06	34	0.877761	0.0609269		L268δ2	6813030	37	7.01358e+06	30	1.02944	0.0621371		L268δ1	11567741	36	1.13814e+07	38	0.983895	0.0532224
I278δ1	15866170	76	1.22488e+07	90	0.77201	0.0187359		L273δ2	15867934	87	1.75284e+07	74	1.10464	0.0276247		L268δ2	7581677	24	7.19593e+06	24	0.949121	0.0790934
L283δ1	4033620	19	2.61504e+06	19	0.648312	0.0682434		I278δ1	20284560	111	1.94905e+07	82	0.960854	0.0203741		L273δ2	19573394	61	1.95235e+07	66	0.997449	0.0314645
L283δ2	5545840	27	4.43013e+06	33	0.798821	0.0537927		L283δ1	5241719	29	4.7707e+06	20	0.910141	0.0768912		I278δ1	22642896	71	2.18317e+07	73	0.964173	0.0267878
I285δ1	38373492	185	3.27936e+07	241	0.85459	0.00816543		L283δ2	7032271	38	6.1904e+06	26	0.880284	0.0570225		L283δ1	6167903	19	5.61131e+06	19	0.90976	0.0957642
A299β	2829834	14	2.22465e+06	16	0.78614	0.105287		I285δ1	51024648	279	5.05543e+07	213	0.990783	0.00820276		L283δ2	7717412	24	7.6935e+06	26	0.996901	0.0798799
A300β	6647788	32	5.29275e+06	39	0.796168	0.0452948		A299β	5300627	29	4.8656e+06	20	0.917929	0.0775492		I285δ1	60234180	189	5.7586e+07	194	0.956035	0.0099864
A301β	6044289	29	5.49741e+06	40	0.909522	0.0541009		A300β	11077427	61	1.09829e+07	46	0.991464	0.0378071		A299β	4274475	13	4.3048e+06	14	1.00709	0.149404
I303δ1	10849586	52	8.52621e+06	63	0.785856	0.0275865		I303δ1	14557255	80	1.36348e+07	57	0.936633	0.0281401		A300β	9726050	31	9.11666e+06	31	0.937344	0.0604738
L310δ1	8507980	41	7.1368e+06	52	0.838836	0.0365909		L310δ1	11292741	62	1.02367e+07	43	0.906488	0.0357019		A301β	10059040	32	1.00777e+07	34	1.00185	0.0607741
L310δ2	10934398	53	9.988e+06	73	0.913448	0.0297478		L310δ2	15127579	83	1.45111e+07	61	0.959247	0.0272825		I303δ1	15426736	48	1.5254e+07	51	0.988806	0.0399885
I319δ1	31775554	153	2.63994e+07	194	0.830809	0.00971265		I319δ1	41076904	224	3.8591e+07	163	0.939482	0.00995781		L310δ1	12576240	39	1.26907e+07	43	1.0091	0.0493417
V332γ2	2314692	11	2.02772e+06	15	0.876021	0.13804		V332γ1	5510917	30	5.11795e+06	22	0.928693	0.0731698		L310δ2	18544464	58	1.8569e+07	62	1.00132	0.0334145
V335γ1	7087237	34	5.93229e+06	44	0.837039	0.0436424		V332γ2	3891248	21	3.47806e+06	15	0.893815	0.10215		I319δ1	50029740	157	4.87212e+07	164	0.973845	0.0121409
V335γ2	5559838	27	4.46767e+06	33	0.803562	0.0541119		V335γ1	8991027	49	8.80667e+06	37	0.979495	0.0464625		V332γ2	4037690	13	4.72966e+06	16	1.17138	0.163317
A338β	10022295	48	9.58453e+06	71	0.956321	0.0333927		V335γ2	8054316	44	7.25522e+06	31	0.900787	0.0495301		V335γ1	12365005	39	1.22005e+07	41	0.9867	0.0493658
V339γ1	3769477	18	2.87712e+06	21	0.763268	0.0787499		A338β	14593358	80	1.51841e+07	64	1.04048	0.0292635		V335γ2	10454220	33	9.32088e+06	31	0.891591	0.0557789
V342γ1	8958128	43	7.56379e+06	56	0.844349	0.0347137		V339γ1	5278742	29	5.22237e+06	22	0.989322	0.0790837		A338β	15385897	48	1.56877e+07	53	1.01961	0.04048
V342γ2	15562402	75	1.298e+07	95	0.834059	0.0199004		V342γ1	11393466	62	1.12565e+07	47	0.987981	0.036956		V339γ1	6089914	19	6.70816e+06	23	1.10152	0.105867
I343δ1	12919716	62	1.01177e+07	74	0.783125	0.0232138		V342γ2	20749986	113	2.03169e+07	86	0.97913	0.0200501		V342γ1	16916228	53	1.72133e+07	58	1.01756	0.0367434
I344δ1	21456888	103	1.77861e+07	131	0.82892	0.0143754		I343δ1	16263496	89	1.54066e+07	65	0.947311	0.0252179		V342γ2	30706636	96	2.96181e+07	100	0.964549	0.0196929
L348δ1	34896304	168	2.67582e+07	197	0.76679	0.00845657		I344δ1	25627322	140	2.62478e+07	111	1.02421	0.0165429		I343δ1	19572256	61	1.90147e+07	64	0.971513	0.0311063
L348δ2	31072928	150	2.58517e+07	190	0.831969	0.00992524		L348δ1	30013770	164	3.1168e+07	131	1.03846	0.0142592		I344δ1	33575232	105	3.28683e+07	111	0.978945	0.0181426
L353δ1	43588636	210	3.77424e+07	278	0.865877	0.00723789		L348δ2	40482576	221	3.98211e+07	168	0.983661	0.0103061		L348δ1	68092096	214	6.607e+07	222	0.970304	0.00890487
L353δ2	44857008	216	3.76303e+07	277	0.838894	0.00691226		L353δ1	55700032	304	5.62423e+07	237	1.00974	0.00758199		L348δ2	56796644	178	5.50332e+07	185	0.968952	0.0106811
								L353δ2	58435652	319	5.97901e+07	252	1.02318	0.00726769		L353δ1	78566520	247	7.6769e+07	258	0.977121	0.00774324
																L353δ2	79557000	250	7.57243e+07	255	0.951825	0.00753995

## Sheet: Figure3
Figure 3C
GIRK(Q344C-TEMPO)-nanodiscs					GIRK(V351C-TEMPO)-nanodiscs					GIRK(L366C-TEMPO)-nanodiscs
Gαi3 methyl groups	Observed_value	Observed_error	Calculated		Gαi3 methyl groups	Observed_value	Observed_error	Calculated		Gαi3 methyl groups	Observed_value	Observed_error	Calculated
L5δ1	-0.165173	0.103572	0.00232328		L5δ1	-0.516507	0.0997482	0.00346267		L5δ1	-0.307679	0.126052	0.0698358
L5δ2	-0.716558	0.130342	0.00264371		L5δ2	-1.10365	0.126223	0.00408977		L5δ2	-0.469705	0.146433	0.0884055
V13γ2	-0.36571	0.432495	0.00395685		V13γ2	-0.801129	0.436058	0.00737441		V13γ2	1.27811	0.493312	0.143619
I19δ1	2.46213	2.66162	0.0083931		I19δ1	4.29732	2.87689	0.019872		I19δ1	5.42548	3.18852	0.335067
A30β	0.00748757	0.300039	0.013362		A30β	-0.645826	0.313152	0.0402061		A30β	-0.262456	0.362487	0.22615
A31β	-0.564329	0.293892	0.0115286		A31β	-1.15069	0.312024	0.0302902		A31β	-0.0439242	0.354966	0.362011
V34γ2	0.606535	0.63446	0.0297938		V34γ2	1.64189	0.644511	0.0858286		V34γ2	0.333694	0.748745	0.117076
L36δ1	-0.188607	0.918687	0.0502045		L36δ1	-0.122217	0.966748	0.18326		L36δ1	-0.304666	1.12017	0.127652
L36δ2	-0.102301	0.785415	0.0474995		L36δ2	1.25722	0.772909	0.154259		L36δ2	-0.978574	0.981245	0.129107
L37δ1	-2.08165	4.75908	0.0537248		L37δ1	-10.3342	6.62031	0.224934		L37δ1	2.089	5.57351	0.54415
L37δ2	-3.79507	2.84033	0.059681		L37δ2	4.62822	2.22686	0.295659		L37δ2	1.52355	2.69725	0.658509
L38δ1	0.0303696	0.510869	0.0670415		L38δ1	-0.755681	0.555324	0.283562		L38δ1	-0.0698419	0.637469	0.232376
L39δ1	0.187995	2.17858	0.093042		L39δ1	-3.63495	2.61941	0.342657		L39δ1	-0.531372	2.5299	0.361051
A41β	0.221541	0.33608	0.244455		A41β	1.2109	0.318433	0.421535		A41β	0.105023	0.407745	0.732108
I49δ1	0.355664	0.264838	0.144382		I49δ1	0.439957	0.268219	1.03446		I49δ1	-0.205797	0.325847	0.314807
V50γ1	0.379118	0.682835	0.0526253		V50γ1	1.08367	0.663103	0.234612		V50γ1	-0.367295	0.831391	0.270594
I56δ1	3.13864	0.375532	0.132641		I56δ1	3.70901	0.370631	1.10285		I56δ1	2.44267	0.432371	2.33857
V71γ1	0.762414	0.0647894	0.301272		V71γ1	1.33532	0.0612881	1.18779		V71γ1	1.29389	0.0725367	1.2558
V71γ2	0.453381	0.0660891	0.401753		V71γ2	1.01463	0.0626045	1.3201		V71γ2	0.853566	0.0762295	0.963566
V72γ1	1.07363	0.477744	0.112993		V72γ1	2.23491	0.438742	0.555985		V72γ1	1.02481	0.57134	1.02015
V72γ2	1.432	0.276929	0.142562		V72γ2	2.54393	0.25144	0.715691		V72γ2	2.7849	0.315989	1.85221
V73γ1	4.33252	2.07489	0.120603		V73γ1	5.36962	2.09104	0.823035		V73γ1	3.14737	2.426	3.13558
I81δ1	2.24832	0.404051	1.54002		I81δ1	2.95227	0.38441	1.69219		I81δ1	3.05537	0.463795	3.84745
I82δ1	0.982026	0.191939	0.443449		I82δ1	1.1253	0.184868	2.64517		I82δ1	4.45186	0.23056	3.55244
A83β	2.64689	0.771775	0.280364		A83β	4.78294	0.774917	4.00223		A83β	2.70764	0.942565	4.05978
I85δ1	2.97962	0.31243	2.9326		I84δ1	3.79113	0.497949	3.52892		I85δ1	12.3956	0.429369	11.1072
A87β	2.40673	1.08967	1.56314		I85δ1	4.55481	0.29427	4.50568		A87β	2.96767	1.39962	4.42526
L91δ1	1.42602	0.491977	1.66507		A87β	2.75687	1.11743	3.22405		L91δ1	3.7082	0.542238	3.52633
L91δ2	0.818713	0.167128	0.904029		L91δ1	3.4129	0.452296	3.27734		L91δ2	1.27886	0.194132	1.99988
A99β	1.06862	0.127159	1.37836		L91δ2	1.29312	0.160991	2.50803		A99β	1.48274	0.14857	1.97172
L107δ1	3.85215	0.864538	3.42039		A99β	1.32703	0.123608	2.45735		L107δ1	4.41037	1.00437	4.12124
L107δ2	2.7105	0.85556	2.24498		L107δ1	3.53127	0.794772	2.59265		L107δ2	5.76173	0.993256	5.61372
V109γ1	1.22829	0.11854	1.76179		L107δ2	3.49263	0.859503	3.19803		V109γ1	1.86033	0.140594	2.28654
V109γ2	1.22241	0.136483	1.36264		V109γ1	1.20158	0.114218	1.13245		V109γ2	4.84099	0.186696	5.36778
L110δ1	2.78882	0.453057	2.66341		V109γ2	1.48956	0.128616	2.06873		L110δ1	1.9476	0.530836	1.97494
L110δ2	1.14003	0.191772	1.09582		L110δ1	2.44519	0.435827	3.23814		L110δ2	0.818813	0.22529	1.18156
A111β	2.24352	0.200661	2.37251		L110δ2	1.33538	0.18626	2.06271		A111β	4.487	0.231929	4.25921
V118γ1	0.62494	0.058458	0.979831		A111β	3.24881	0.18483	3.01513		V118γ1	0.728794	0.0664948	0.964495
L123δ1	1.28165	0.808315	1.07659		V118γ1	1.13945	0.0556253	1.61978		L123δ1	3.53555	0.933783	3.39099
L123δ2	1.93362	0.854946	0.509801		L123δ1	4.03923	0.767398	2.41555		L123δ2	1.67241	0.912695	1.68909
V126γ2	4.33316	0.411093	4.31171		L123δ2	2.97152	0.781651	1.9838		V126γ2	4.36089	0.478716	4.68162
L130δ1	5.70003	1.56123	5.61966		V126γ2	6.85346	0.400891	5.49482		L130δ1	8.92486	1.78008	7.97116
L130δ2	3.78369	0.997671	3.88704		L130δ1	4.84719	1.45872	4.61624		L130δ2	11.0135	1.32045	11.3222
V136γ2	1.77814	1.28794	1.96063		L130δ2	5.29617	0.983011	5.71505		V136γ2	9.27149	1.49319	9.45354
L148δ1	-2.23783	1.86053	0.243135		V136γ2	2.95405	1.28019	3.04878		L148δ1	1.40806	2.24838	2.54038
L148δ2	-2.14535	1.73213	0.355792		L148δ1	0.324693	1.77989	1.76842		L148δ2	4.74091	1.76876	3.42086
A152β	-0.144465	1.01158	0.199692		L148δ2	4.40602	1.40453	4.15256		A152β	0.452708	1.22071	1.61919
L156δ1	-0.991516	1.61122	0.29075		A152β	-1.58434	1.10138	1.44033		L156δ1	1.22214	1.64781	1.67072
L156δ2	1.00018	0.893694	0.34109		L156δ1	0.605647	1.672	1.44147		L156δ2	0.243955	1.08712	1.47521
L159δ1	1.74737	0.227088	0.229874		L156δ2	0.18335	0.913317	1.59417		L159δ1	0.98147	0.266499	1.28721
I168δ1	0.502621	0.0400671	0.063859		L159δ1	1.7338	0.215661	2.70148		I168δ1	0.428537	0.046143	1.16859
V174γ1	-0.391179	0.891504	0.0717253		I168δ1	0.676355	0.0385816	0.440509		V174γ1	0.297718	1.12349	0.568398
V174γ2	0.614744	0.989454	0.0745762		V174γ1	1.55736	0.897667	0.451662		V174γ2	2.22074	1.14331	1.44569
L175δ2	1.5553	1.22665	0.159433		V174γ2	0.0769313	1.0472	0.492356		L175δ2	2.84109	1.38073	2.86695
V179γ2	0.451137	0.222804	0.103688		L175δ2	6.03201	1.17697	2.12548		V179γ1	0.917519	0.147099	0.987173
L194δ1	1.68287	0.654473	0.0346849		V179γ2	0.502702	0.215625	0.510897		V179γ2	0.536803	0.262154	1.25031
L194δ2	0.0364617	0.364648	0.0275606		L194δ1	-0.0602517	0.684836	0.100825		L194δ1	0.658107	0.809767	0.109327
V201γ2	0.335167	0.203273	0.065961		L194δ2	0.962563	0.346271	0.0738473		L194δ2	-0.301933	0.456173	0.112369
V218γ1	1.96519	2.80057	0.0349038		V201γ2	0.0031024	0.207656	0.284948		V201γ2	-0.287997	0.250814	0.763859
V218γ2	4.58591	2.76372	0.0416807		V218γ1	-4.51262	2.94375	0.163023		V218γ1	-2.2407	3.16205	0.468175
A220β	3.00725	1.98302	0.0496855		V218γ2	1.53038	2.46815	0.193256		V218γ2	-1.86699	3.41544	0.419801
I221δ1	-0.616683	0.582646	0.069168		A220β	5.59393	1.71567	0.146221		A220β	1.01041	2.2229	0.206868
V225γ1	-0.0266756	0.671713	0.642708		I221δ1	-1.09464	0.620765	0.288512		I221δ1	-0.551066	0.69315	0.339973
A226β	3.21223	0.511511	0.221353		V225γ1	0.289897	0.672528	0.58772		V225γ1	-0.300673	0.790128	0.263244
L227δ1	0.490058	0.531933	0.692577		A226β	3.0801	0.511439	0.797915		A226β	0.574699	0.626879	0.476234
L227δ2	2.82237	1.23624	0.624941		L227δ1	1.69896	0.50365	3.3148		L227δ1	2.26831	0.578993	2.26747
L232δ2	1.4377	0.417259	1.41165		L227δ2	2.54932	1.27571	1.4728		L227δ2	2.48549	1.43698	2.167
V233γ2	-2.43546	1.55954	0.293967		L232δ2	0.814364	0.443096	1.06443		L232δ2	-0.495999	0.531544	0.925983
L234δ2	-0.456712	0.24822	0.390032		V233γ2	1.81317	1.27193	1.80848		V233γ2	-1.19132	1.70858	1.21292
L249δ1	0.796051	0.640236	0.504682		L234δ2	0.116434	0.236344	0.851188		L234δ2	0.48312	0.270589	1.09162
L249δ2	0.26354	0.605761	0.28809		L249δ1	-0.0598812	0.665879	0.566653		L249δ1	0.365318	0.760304	0.455261
I253δ1	0.685224	0.442626	0.264766		L249δ2	0.862769	0.577259	0.368505		L249δ2	0.998385	0.690316	0.476045
I264δ1	-0.278414	0.213816	0.0690969		I253δ1	0.240225	0.471125	0.76653		I253δ1	0.171395	0.516881	0.355921
I265δ1	0.0665998	0.147892	0.0743565		I264δ1	-0.832398	0.219722	0.241643		I264δ1	-0.518086	0.252712	0.201378
L266δ1	0.833149	0.562948	0.182435		I265δ1	-0.0475691	0.148899	0.229829		I265δ1	-0.349605	0.177174	0.126688
L266δ2	0.504413	0.545598	0.242363		L266δ1	-0.0263779	0.562109	0.367195		L266δ1	0.218891	0.666927	0.156476
L268δ1	1.64406	0.646254	0.453337		L266δ2	1.36616	0.546333	0.47005		L266δ2	0.257918	0.679992	0.198654
L268δ2	0.964577	0.94097	0.377779		L268δ1	1.08061	0.649792	1.06806		L268δ1	1.47564	0.751207	1.52585
L273δ2	1.35142	0.193705	0.454503		L268δ2	3.49985	0.865166	0.754845		L268δ2	0.443309	1.17128	0.343917
I278δ1	0.589766	0.244428	2.59909		L273δ2	2.55559	0.1962	3.88991		L273δ2	1.65983	0.226117	1.65456
L283δ1	1.34071	1.33074	1.43382		I278δ1	1.17132	0.240213	3.29425		I278δ1	0.360863	0.288571	0.479821
L283δ2	2.15548	0.944778	3.8683		L283δ1	1.26881	1.32224	0.91245		L283δ1	-0.490141	1.64463	0.323615
I285δ1	0.344405	0.0488742	0.624825		L283δ2	0.675658	0.986484	1.0994		L283δ2	1.27371	1.07617	1.27262
A299β	15.8568	2.94932	14.3592		I285δ1	0.85388	0.0467453	1.19226		I285δ1	0.445291	0.0560615	0.305245
A300β	3.48815	0.623255	2.47535		A299β	11.0919	2.44423	10.9824		A299β	4.6822	2.84795	4.64258
I303δ1	2.13841	0.385654	1.14702		A300β	4.91646	0.629441	4.91587		A300β	2.29067	0.771826	2.33953
L310δ1	0.895223	0.46562	0.691181		I303δ1	1.01465	0.378779	1.23792		I303δ1	0.743966	0.450883	0.94583
L310δ2	0.539973	0.212376	0.756034		L310δ1	2.3049	0.447584	2.16242		L310δ1	1.57506	0.532575	1.56922
I319δ1	0.0726424	0.0720242	0.126724		L310δ2	0.936717	0.212732	0.977482		L310δ2	0.876381	0.245685	0.878209
V335γ1	0.906237	0.720853	0.243525		I319δ1	-0.00580485	0.0721454	0.377044		I319δ1	0.0302995	0.0839319	0.119539
A338β	2.67305	0.357877	0.229607		V335γ1	1.73778	0.700018	1.37531		V335γ1	-0.546512	0.895028	0.239972
V339γ1	1.54117	1.76502	0.0809152		A338β	2.97166	0.352686	0.919843		A338β	1.34521	0.421406	1.32122
V342γ1	0.386736	0.377691	0.0819435		V339γ1	-3.71621	2.32867	0.291754		V339γ1	-1.68935	2.26267	0.126736
I343δ1	0.431193	0.230972	0.0527046		V342γ1	0.127806	0.441879	0.194344		V342γ1	0.0464067	0.545406	0.175811
I344δ1	-0.111358	0.10329	0.0432744		I343δ1	-0.165397	0.369439	0.164175		I343δ1	-0.104569	0.426018	0.123222
L348δ1	-0.282281	0.0486138	0.0260263		I344δ1	-0.00123467	0.138856	0.113523		I344δ1	-0.0551352	0.164303	0.114806
L348δ2	-0.0899713	0.0301343	0.0231615		L348δ1	0.186934	0.0654384	0.0612996		L348δ1	0.319781	0.0772653	0.162971
					L348δ2	-0.170525	0.0547897	0.0570673		L348δ2	-0.0678198	0.0656179	0.21043

## Sheet: Figure4
Figure 4C
#	i3	iqi	i3-q(αA)	i3-q(αB)	i3-q(αE)
1	0.29386	0.135243	0.161646	0.293214	0.274093
2	0.262184	0.16056	0.142569	0.223874	0.216013
3	0.319401	0.125652	0.152085	0.227077	0.236996
4	0.229224	0.117008	0.177821		0.251658
5	0.30688	0.15942			0.266911
6	0.29376	0.187436
7	0.316682	0.185898
8	0.277469	0.162155
9	0.307097	0.125726
10	0.257544	0.11895
average	0.28641	0.147805	0.15853	0.248055	0.249134
SE	0.00926863	0.00846061	0.00751753	0.0225983	0.0104634

## Sheet: SFigure2
Supplementary Figure 2B
Gαi3									Gαiqi
Venus-Gβγ DNA (ng)	0	23.75	23.75	23.75	23.75	23.75	23.75		Venus-Gβγ DNA (ng)	0	23.75	23.75	23.75	23.75	23.75	23.75
Gαi3 DNA (ng)	0	0	95	190	285	380	570		Gαiqi DNA (ng)	0	0	95	190	285	380	570
# 1	0.0915983	0.163625	0.14595	0.135619	0.126848	0.116699	0.109135		# 1	0.0915983	0.163625	0.138459	0.113839	0.101558	0.0965758	0.0951582
# 2	0.0875913	0.197323	0.159918	0.138116	0.121032	0.112285	0.107326		# 2	0.0875913	0.197323	0.148189	0.116319	0.105972	0.102172	0.0988696
# 3	0.0868893	0.17202	0.142497	0.125956	0.114251	0.109078	0.103492		# 3	0.0868893	0.17202	0.135646	0.110046	0.101181	0.0981758	0.0957249
average	0.088693	0.177656	0.149455	0.13323	0.12071	0.112687	0.106651		average	0.088693	0.177656	0.140765	0.113401	0.102904	0.0989745	0.0965843
SE	0.00146674	0.0101276	0.00532576	0.00370785	0.00364007	0.00220929	0.00166366		SE	0.00146674	0.0101276	0.00380004	0.00182418	0.00153805	0.00166406	0.00115431
Supplementary Figure 2D
Gαi3									Gαiqi
Venus-Gβγ DNA (ng)	0	23.75	23.75	23.75	23.75	23.75	23.75		Venus-Gβγ DNA (ng)	0	23.75	23.75	23.75	23.75	23.75	23.75
Gαi3 DNA (ng)	0	0	95	190	285	380	570		Gαiqi DNA (ng)	0	0	95	190	285	380	570
# 1	0.0864297	0.124638	0.10797	0.0996175	0.0951699	0.0926745	0.0910833		# 1	0.0864297	0.124638	0.104019	0.0935885	0.0901061	0.088727	0.0881908
# 2	0.084057	0.131114	0.112696	0.10207	0.0978943	0.095327	0.0949902		# 2	0.084057	0.131114	0.107279	0.0933787	0.0929001	0.0921272	0.0915769
# 3	0.0826557	0.122653	0.10145	0.0932698	0.0906872	0.0875724	0.0867868		# 3	0.0826557	0.122653	0.100348	0.0940352	0.0921146	0.0909195	0.0901593
average	0.0843808	0.126135	0.107372	0.098319	0.0945838	0.091858	0.0909535		average	0.0843808	0.126135	0.103882	0.0936675	0.0917069	0.0905912	0.0899756
SE	0.00110142	0.00255464	0.00326036	0.00262196	0.00210105	0.00227548	0.00236901		SE	0.00110142	0.00255464	0.00200204	0.000193578	0.000831928	0.000995178	0.000981792

## Sheet: SFigure3
Supplementary Figure 3
	Venus-Gβγ 24 ng/well		Venus-Gβγ 95 ng/well		Venus-Gβγ 190 ng/well
#	i3	iqi	i3	iqi	i3	iqi
1	0.29386	0.135243	0.446803	0.295809	0.301493	0.28153
2	0.262184	0.16056	0.374627	0.248177	0.41093	0.246934
3	0.319401	0.125652	0.471329	0.320897	0.352857	0.260834
4	0.229224	0.117008	0.591998	0.43334	0.489878	0.365696
5	0.30688	0.15942	0.358746	0.260091
6	0.29376	0.187436	0.59268	0.44235
7	0.316682	0.185898	0.448669	0.260946
8	0.277469	0.162155
9	0.307097	0.125726
10	0.257544	0.11895
average	0.28641	0.147805	0.469264	0.323087	0.38879	0.288749
SE	0.00926863	0.00846061	0.0353211	0.0310796	0.0404359	0.0266155

## Sheet: SFigure5
Supplementary Figure 5B
Methyl groups	Gαi3(GDP)		Gαi3βγ		Δδ (ppm)
	13C	1H	13C	1H
L5δ1	24.94	0.882	25.187	0.887	0.0421619
L5δ2	23.358	0.846	23.51	0.854	0.0269762
A7β	18.603	1.436	18.153	1.469	0.0831041
A11β	18.338	1.452	17.643	1.515	0.133585
A12β	18.481	1.491	18.441	1.57	0.0792904
V13γ1	20.957	0.934	21.075	1.037	0.104924
V13γ2	21.43	1.011	22.827	1.215	0.312539
I19δ1	12.759	0.835	13.32	0.394	0.451134
A30β	19.237	1.328	18.224	1.416	0.192933
A31β	19.393	1.301	18.471	1.517	0.266602
V34γ1	21.77	0.682	22.237	0.73	0.0925696
V34γ2	20.686	0.328	21.003	0.481	0.16216
L36δ1	25.572	0.963	26.443	1.057	0.175014
L36δ2	25.439	0.904	25.334	0.841	0.0654654
L37δ2	23.206	0.981	25.854	0.414	0.723134
L38δ1	25.839	0.81	26.913	0.82	0.182308
L38δ2	25.839	0.81	24.997	0.773	0.14743
L39δ1	24.905	0.708	27.553	0.846	0.46955
L39δ2	24.393	0.72	22.751	0.985	0.38429
A41β	19.455	1.551	19.539	1.548	0.0145499
I49δ1	11.885	0.868	11.731	0.851	0.0311496
V50γ1	21.295	0.792	21.265	0.752	0.0403219
V50γ2	23.083	0.92	23.166	0.857	0.0645516
I55δ1	13.894	0.709	13.979	0.768	0.0607335
I56δ1	13.514	0.312	13.694	0.324	0.0327836
V71γ1	20.747	1.006	20.797	1.003	0.00898991
V71γ2	20.747	1.006	20.931	1.014	0.0321962
V72γ1	22.486	1.016	22.658	1.013	0.0293065
V72γ2	21.676	0.958	21.724	0.951	0.0107326
V73γ1	19.811	0.612	20.021	0.716	0.109922
V73γ2	21.187	0.999	21.419	1.058	0.0709029
I78δ1	13.742	0.741	13.916	0.749	0.0305573
I81δ1	14.18	1.144	14.278	1.149	0.0173464
I82δ1	13.47	0.683	13.547	0.664	0.0230505
A83β	18.077	1.831	18.152	1.804	0.0298428
I84δ1	14.963	1.186	15.11	1.182	0.0252343
I85δ1	12.264	1.044	12.301	1.048	0.00743826
A87β	16.504	0.39	16.426	0.394	0.0138122
L91δ1	24.601	0.877	24.698	0.876	0.0164711
L91δ2	22.879	0.89	22.99	0.89	0.0188136
I93δ1	14.181	0.723	14.357	0.719	0.0300975
A98β	18.144	1.484	18.129	1.478	0.00651641
A99β	18.618	1.379	18.629	1.393	0.0141236
A101β	17.622	1.532	17.631	1.526	0.00619087
A104β	18.312	1.575	18.357	1.576	0.00769239
L107δ1	22.531	0.652	22.6	0.648	0.0123601
L107δ2	26.865	0.547	26.951	0.548	0.0146105
V109γ1	20.872	0.974	20.906	0.97	0.0070149
V109γ2	21.865	1.113	21.941	1.11	0.0132261
L110δ1	25.46	0.707	25.514	0.707	0.00915254
L110δ2	21.397	0.836	21.436	0.837	0.00668538
A114β	19.01	1.41	18.996	1.403	0.00739125
V118γ1	20.75	0.872	20.762	0.869	0.00362446
L123δ1	22.547	0.85	22.587	0.844	0.00905339
L123δ2	26.374	0.886	26.439	0.886	0.0110169
A124β	17.719	1.262	17.777	1.269	0.0120681
V126γ2	23.289	0.988	23.27	0.977	0.0114617
I127δ1	13.29	0.561	13.412	0.566	0.0212739
L130δ1	27.069	0.837	27.139	0.71	0.127553
L130δ2	23.652	0.95	23.76	0.954	0.018737
V136γ1	21.187	0.999	21.294	1.006	0.0194396
V136γ2	23.25	1.386	23.323	1.396	0.0159087
A138β	17.253	1.601	17.283	1.605	0.00646952
L148δ1	24.582	1.383	24.232	1.355	0.065598
L148δ2	26.82	1.268	26.785	1.277	0.0107792
A152β	18.617	1.652	18.788	1.647	0.0294112
L156δ1	24.594	-0.192	24.825	-0.164	0.0481344
L156δ2	24.085	0.335	23.882	0.349	0.037146
L159δ1	23.852	0.715	23.972	0.723	0.0218558
L159δ2	25.14	0.773	25.057	0.77	0.0143841
I162δ1	14.453	0.685	14.396	0.701	0.0186905
I168δ1	13.165	0.794	13.197	0.799	0.00737678
V174γ1	18.2	-0.756	18.241	-0.811	0.0554373
V174γ2	22.224	0.406	22.229	0.313	0.0930039
L175δ1	24.281	0.595	24.745	0.632	0.0869131
L175δ2	24.488	0.606	24.337	0.617	0.027857
V179γ1	20.856	0.918	20.974	0.871	0.0510784
V179γ2	21.69	0.962	21.173	0.898	0.10851
I184δ1	13.637	0.827	13.923	0.178	0.650808
L194δ1	25.408	0.725	25.731	0.781	0.0783141
L194δ2	23.325	0.66	22.923	0.79	0.146773
V201γ1	21.542	0.775	20.919	0.957	0.210414
V201γ2	20.861	0.799	21.44	1.02	0.241809
I212δ1	13.509	0.699	13.931	1.001	0.310354
A220β	21.781	1.127	21.999	1.158	0.0482311
I221δ1	12.153	-0.266	12.029	-0.293	0.0342157
I222δ1	13.599	0.576	13.481	0.569	0.0211896
V225γ1	20.271	0.578	20.231	0.591	0.0146616
V225γ2	21.796	0.551	21.855	0.567	0.018868
A226β	18.484	1.261	18.698	1.262	0.036285
L227δ1	24.957	0.651	25.036	0.658	0.0151092
L227δ2	24.014	0.447	24.103	0.466	0.02426
L232δ1	25.292	0.878	25.37	0.899	0.0248149
L232δ2	22.206	0.785	22.581	0.812	0.0690564
V233γ1	20.861	0.799	21	0.843	0.0499103
V233γ2	18.786	0.805	19.35	0.83	0.0988082
L234δ1	25.648	0.921	25.433	0.919	0.0364955
L234δ2	23.835	0.913	23.87	0.866	0.0473729
A235β	18.638	1.394	18.906	1.38	0.0475323
L249δ1	23.265	1.14	22.795	1.101	0.0886954
L249δ2	24.239	1.081	24.671	1.079	0.0732476
I253δ1	11.786	0.953	10.586	0.828	0.238731
I264δ1	11.965	0.654	11.2	0.643	0.130127
I265δ1	14.279	0.728	13.885	0.72	0.0672571
L266δ1	23.68	0.331	23.666	0.35	0.0191476
L266δ2	25.219	0.32	25.27	0.339	0.0208739
L268δ1	26.551	0.271	26.66	0.271	0.0184746
L268δ2	22.287	0.143	22.31	0.129	0.0145326
L273δ1	25.187	0.898	25.131	0.905	0.0117936
L273δ2	21.701	0.905	21.657	0.906	0.00752437
I278δ1	13.926	0.627	13.965	0.627	0.00661017
L283δ1	23.458	0.596	23.64	0.643	0.0562189
L283δ2	24.036	0.066	24.144	0.074	0.0199769
I285δ1	13.738	0.965	13.86	0.976	0.0234217
A299β	19.846	1.558	19.875	1.557	0.00501595
A300β	17.167	0.855	17.188	0.834	0.0212995
A301β	18.055	1.562	18.071	1.56	0.0033696
I303δ1	15.059	0.782	15.134	0.775	0.0145118
L310δ1	27.053	0.917	27.139	0.925	0.0166273
L310δ2	22.001	0.765	22.034	0.772	0.00896014
I319δ1	12.972	0.907	13.22	0.939	0.0528285
A326β	17.89	1.704	17.957	1.702	0.0115307
V332γ1	21.941	0.566	21.862	0.548	0.0224341
V332γ2	24.675	0.963	24.809	0.966	0.0229091
V335γ2	22.301	0.851	22.476	0.895	0.0530639
A338β	17.715	1.424	17.758	1.418	0.00944018
V339γ1	20.449	0.624	20.727	0.665	0.0624593
V339γ2	23.159	0.887	23.033	0.866	0.0299512
V342γ1	19.793	0.255	19.799	0.269	0.0140369
V342γ2	22.482	0.642	22.297	0.725	0.0887254
I343δ1	14.349	0.687	14.048	0.667	0.0547972
I344δ1	13.957	0.87	14.168	0.879	0.0368778
L348δ1	25.6	0.869	25.357	0.916	0.0624926
L348δ2	23.143	0.834	23.096	0.871	0.0378478
L353δ1	24.881	0.871	24.926	0.88	0.0117972
L353δ2	23.08	0.804	23.072	0.813	0.00910157

## Sheet: SFigure7
Supplementary Figure 7
Number of structures used	10	100	1000	3000	10000	30000
Qens	0.698218	0.739434	0.567065	0.513656	0.45	0.3987
	0.811138	0.710364	0.579274	0.510246	0.4478
	0.777419	0.648076	0.548849	0.493932	0.4517
	0.793721	0.69563	0.582544	0.468721	0.4187
	0.787111	0.700387	0.55107	0.518827	0.4283
	0.773554	0.713034	0.595686	0.516884	0.436
	0.699599	0.691159	0.535526	0.51275	0.4303
	0.769922	0.671291	0.574765	0.498556	0.4417
	0.795453	0.70688	0.59556	0.474045	0.4299
	0.779034	0.677699	0.590127	0.473744	0.4244
	0.783296	0.692441	0.592194
	0.782001	0.652488	0.61509
	0.775485	0.700107	0.570547
	0.788627	0.712541	0.620562
	0.78012	0.701481	0.595897
	0.810718	0.727189	0.557953
	0.739199	0.727383	0.579801
	0.71387	0.694733	0.563782
	0.791482	0.713598	0.532989
	0.808372	0.632958	0.560351
	0.79261	0.731553	0.557286
	0.772895	0.70518	0.561783
	0.777547	0.698333	0.554125
	0.765209	0.666724	0.580852
	0.745608	0.660555	0.584667
	0.781458	0.658787	0.585142
	0.739404	0.702884	0.613855
	0.76074	0.690254	0.59304
	0.740366	0.683694	0.572857
	0.774919	0.70353	0.583611
	0.790903	0.704073	0.605223
	0.790169	0.683076	0.529931
	0.791593	0.717404	0.589147
	0.797512	0.680296	0.575797
	0.792133	0.740463	0.577076
	0.777417	0.690307	0.592155
	0.801508	0.681584	0.586762
	0.764604	0.663578	0.567606
	0.759021	0.713643	0.603114
	0.764792	0.679964	0.612949
	0.813478	0.648164	0.591385
	0.781956	0.637544	0.559296
	0.784529	0.671778	0.566161
	0.774949	0.715353	0.568154
	0.746659	0.687342	0.520838
	0.760625	0.690543	0.5955
	0.765272	0.60313	0.5533
	0.794146	0.749877	0.573038
	0.786256	0.663145	0.521143
	0.78027	0.684528	0.611387
	0.788219	0.704882	0.585055
	0.779571	0.683325	0.598525
	0.800678	0.71468	0.574635
	0.778359	0.687551	0.605819
	0.7651	0.731821	0.571201
	0.715171	0.698399	0.517492
	0.816989	0.698532	0.587682
	0.802589	0.705258	0.558697
	0.702545	0.678733	0.571589
	0.787557	0.665546	0.610735
	0.777769	0.68377	0.596012
	0.785163	0.735727	0.55357
	0.790158	0.712776	0.541112
	0.790806	0.694213	0.568048
	0.785108	0.726012	0.600361
	0.783804	0.698907	0.564457
	0.801025	0.641302	0.579506
	0.798186	0.665662	0.602636
	0.795083	0.641634	0.517885
	0.788127	0.656606	0.559605
	0.781926	0.65949	0.593382
	0.776498	0.713948	0.537949
	0.74728	0.733499	0.609499
	0.804588	0.712394	0.567876
	0.796696	0.742009	0.571869
	0.735872	0.699905	0.555388
	0.749962	0.660382	0.550364
	0.7822	0.675885	0.585406
	0.773887	0.690232	0.598814
	0.783302	0.699862	0.591955
	0.810409	0.722745	0.56092
	0.791678	0.719269	0.600963
	0.741061	0.692482	0.55748
	0.777601	0.728289	0.578074
	0.805192	0.666981	0.511071
	0.787395	0.700279	0.581743
	0.810729	0.703503	0.607252
	0.748194	0.700023	0.59246
	0.793714	0.738251	0.573681
	0.789354	0.68632	0.556116
	0.7865	0.671735	0.604165
	0.788439	0.713443	0.585753
	0.81472	0.702843	0.537154
	0.786996	0.668921	0.512348
	0.774238	0.735274	0.553684
	0.783915	0.678725	0.599083
	0.767068	0.71402	0.547427
	0.768334	0.671703	0.552304
	0.787548	0.710488	0.613474
	0.793708	0.739907	0.602735
	0.797922	0.738899
	0.771684	0.7044
	0.751073	0.674693
	0.801014	0.720344
	0.799554	0.694334
	0.790988	0.680597
	0.775999	0.682707
	0.803034	0.72841
	0.803511	0.703605
	0.805052	0.676576
	0.796958	0.702009
	0.758902	0.684185
	0.786838	0.727179
	0.793664	0.712039
	0.793125	0.732943
	0.769635	0.726136
	0.791215	0.750931
	0.801499	0.686241
	0.77423	0.704023
	0.797898	0.669216
	0.795898	0.723613
	0.789059	0.737599
	0.796729	0.722019
	0.792117	0.692357
	0.76334	0.7136
	0.681791	0.65145
	0.780306	0.713238
	0.777154	0.716362
	0.80673	0.735182
	0.802065	0.699939
	0.805411	0.708093
	0.787096	0.710553
	0.806653	0.713536
	0.802648	0.695408
	0.785342	0.706257
	0.780109	0.719317
	0.774258	0.722597
	0.787286	0.707031
	0.800874	0.71775
	0.795103	0.742034
	0.754295	0.69231
	0.795265	0.716966
	0.76773	0.702651
	0.74424	0.692558
	0.791996	0.719699
	0.807649	0.697931
	0.766351	0.707126
	0.799333	0.654643
	0.767583	0.695838
	0.792785	0.707418
	0.7905	0.64164
	0.811509	0.65045
	0.765431	0.710576
	0.791923	0.738667
	0.75851	0.694917
	0.749604	0.717771
	0.780913	0.671818
	0.790784	0.691045
	0.764784	0.699314
	0.778451	0.661741
	0.719738	0.666387
	0.783842	0.637721
	0.805403	0.705031
	0.750533	0.726012
	0.812662	0.698739
	0.787569	0.711202
	0.773214	0.687485
	0.749305	0.688277
	0.758016	0.710971
	0.798817	0.695192
	0.779036	0.689363
	0.805416	0.750342
	0.787818	0.640447
	0.79555	0.655026
	0.785842	0.691871
	0.780173	0.680382
	0.783811	0.732924
	0.793899	0.691921
	0.792665	0.739304
	0.801254	0.739716
	0.765966	0.733926
	0.77886	0.739431
	0.811014	0.739514
	0.764357	0.637404
	0.811131	0.747464
	0.767306	0.749231
	0.785229	0.70814
	0.792927	0.642155
	0.738901	0.711267
	0.764797	0.680575
	0.807922	0.710089
	0.806151	0.727011
	0.786486	0.645113
	0.814198	0.644197
	0.799799	0.724328
	0.799624	0.69536
	0.806226	0.69698
	0.816067	0.744719
	0.779442	0.610912
	0.787973	0.674403
	0.792307	0.642972
	0.806041	0.715057
	0.794982	0.685182
	0.773454	0.736246
	0.801926	0.727525
	0.814071	0.72507
	0.807786	0.690433
	0.758072	0.680666
	0.817053	0.719847
	0.795496	0.73085
	0.78625	0.652123
	0.730896	0.75583
	0.755541	0.661478
	0.813888	0.697419
	0.79696	0.709036
	0.787559	0.697608
	0.783904	0.708854
	0.824995	0.712951
	0.794229	0.698502
	0.777285	0.692466
	0.77624	0.676221
	0.779334	0.728288
	0.807416	0.633684
	0.762048	0.685933
	0.763433	0.67531
	0.788015	0.706453
	0.782519	0.729728
	0.786408	0.727525
	0.793123	0.70834
	0.719153	0.738539
	0.761706	0.703348
	0.774823	0.689112
	0.736649	0.654919
	0.785694	0.703278
	0.797565	0.704678
	0.800782	0.702161
	0.764464	0.671102
	0.788294	0.674404
	0.804041	0.73645
	0.805424	0.696503
	0.780607	0.686234
	0.767426	0.672217
	0.803125	0.686715
	0.791183	0.656461
	0.792597	0.684782
	0.804833	0.70816
	0.790524	0.708983
	0.807532	0.742392
	0.75199	0.705363
	0.813811	0.732986
	0.755875	0.724669
	0.7704	0.64755
	0.751058	0.715747
	0.703389	0.667606
	0.779923	0.678746
	0.805624	0.701057
	0.782818	0.690924
	0.714195	0.685484
	0.779006	0.742006
	0.79759	0.739125
	0.789653	0.68203
	0.766944	0.683993
	0.791186	0.686963
	0.794348	0.708109
	0.795331	0.711743
	0.769329	0.718635
	0.810158	0.726651
	0.79734	0.741708
	0.764122	0.715615
	0.774759	0.703788
	0.763352	0.680856
	0.800573	0.701982
	0.7878	0.723727
	0.771621	0.70084
	0.822882	0.737558
	0.777877	0.708649
	0.768851	0.660403
	0.749089	0.674596
	0.76616	0.745072
	0.77657	0.733672
	0.786475	0.70894
	0.742463	0.736044
	0.80972	0.711699
	0.771266	0.694484
	0.740511	0.696589
	0.746422	0.718016
	0.75602	0.703707
	0.778454	0.71087
	0.794497	0.738262
	0.779483	0.718467
	0.778423	0.697066
	0.790535	0.694385
	0.78695	0.718309
	0.769427	0.725994
	0.785361	0.64932
	0.795796	0.694696
	0.795481	0.729503
	0.800006	0.706951
	0.731611	0.692988
	0.825188	0.683685
	0.781188	0.729448
	0.788852	0.689063
	0.743199	0.717053
	0.802324	0.721022
	0.799191	0.68348
	0.762822	0.698543
	0.784445	0.66648
	0.780532	0.699278
	0.776792	0.682275
	0.791826	0.715848
	0.791233	0.749088
	0.786267	0.646658
	0.765695	0.699502
	0.7843	0.678144
	0.75573	0.698362
	0.76091	0.682258
	0.753296	0.751094
	0.780242	0.604421
	0.786602	0.646777
	0.764302	0.708828
	0.792133	0.729154
	0.804835	0.709614
	0.810637	0.699607
	0.811266	0.719915
	0.79116	0.744066
	0.765519	0.674474
	0.785083	0.683193
	0.787454	0.724075
	0.78938	0.6847
	0.780991	0.697236
	0.775787	0.701018
	0.773181	0.744632
	0.789454	0.674535
	0.792276	0.692026
	0.79611	0.690677
	0.777843	0.74374
	0.785954	0.65391
	0.781344	0.667982
	0.794673	0.646462
	0.803774	0.675899
	0.794685	0.748289
	0.767697	0.680672
	0.788381	0.697496
	0.804716	0.715367
	0.783122	0.737949
	0.738537	0.703125
	0.755075	0.730608
	0.811585	0.638964
	0.77217	0.692128
	0.794457	0.699511
	0.778315	0.664413
	0.74368	0.68811
	0.785033	0.678702
	0.782839	0.666731
	0.787666	0.650586
	0.760699	0.702462
	0.745124	0.694659
	0.764608	0.693618
	0.780017	0.720507
	0.796448	0.698203
	0.797507	0.693666
	0.800183	0.731864
	0.809377	0.668724
	0.779778	0.694454
	0.788114	0.683543
	0.72841	0.67202
	0.776694	0.70427
	0.791233	0.699662
	0.792351	0.717218
	0.802786	0.702911
	0.781999	0.697326
	0.812593	0.721538
	0.734196	0.654966
	0.805708	0.715122
	0.788871	0.652261
	0.797075	0.716617
	0.809154	0.740711
	0.796894	0.707583
	0.742503	0.672454
	0.816674	0.726038
	0.792719	0.691756
	0.810325	0.693856
	0.789997	0.703795
	0.788724	0.722685
	0.791948	0.656502
	0.77521	0.708564
	0.807129	0.752383
	0.751369	0.688268
	0.76984	0.724771
	0.806304	0.727086
	0.812524	0.712576
	0.795023	0.712551
	0.776739	0.67581
	0.781233	0.708177
	0.790851	0.715089
	0.786612	0.738449
	0.780952	0.695175
	0.806042	0.706675
	0.78273	0.694292
	0.786682	0.693229
	0.787338	0.719716
	0.804044	0.665029
	0.792485	0.726759
	0.794826	0.693923
	0.789134	0.700447
	0.801218	0.69812
	0.775855	0.699979
	0.766053	0.713637
	0.807205	0.692074
	0.805499	0.729124
	0.734623	0.696175
	0.781635	0.707188
	0.768359	0.708281
	0.798599	0.696659
	0.808692	0.717539
	0.795321	0.6241
	0.794007	0.715717
	0.795363	0.73846
	0.779272	0.722311
	0.78927	0.705978
	0.786691	0.717055
	0.739749	0.677839
	0.74744	0.6469
	0.774129	0.689832
	0.797967	0.687531
	0.798029	0.699316
	0.799999	0.639142
	0.768413	0.64568
	0.767503	0.662564
	0.768854	0.693701
	0.803326	0.675504
	0.790332	0.669057
	0.79006	0.681361
	0.799617	0.713874
	0.766808	0.74311
	0.774011	0.66883
	0.776765	0.684765
	0.807385	0.713976
	0.800064	0.706396
	0.791884	0.704377
	0.799178	0.716896
	0.748049	0.678037
	0.768782	0.698554
	0.78936	0.684753
	0.79169	0.67588
	0.795463	0.694279
	0.798968	0.639845
	0.778092	0.723162
	0.706949	0.707139
	0.797542	0.691657
	0.799338	0.699835
	0.779421	0.686303
	0.785266	0.683511
	0.806615	0.728544
	0.809043	0.69834
	0.785084	0.738333
	0.798262	0.755823
	0.707978	0.672914
	0.798977	0.67169
	0.777923	0.699374
	0.781482	0.657928
	0.79039	0.725573
	0.80772	0.689386
	0.761533	0.63741
	0.777293	0.684409
	0.78235	0.698836
	0.794634	0.721117
	0.779158	0.727298
	0.765454	0.659976
	0.765402	0.723835
	0.780737	0.708444
	0.776251	0.700766
	0.799201	0.689309
	0.764196	0.735445
	0.797188	0.661871
	0.749902	0.687165
	0.793222	0.721894
	0.78224	0.672803
	0.758816	0.646122
	0.800007	0.725312
	0.793784	0.695961
	0.784733	0.628493
	0.772179	0.721313
	0.809065	0.625181
	0.773658	0.689791
	0.731262	0.713841
	0.774772	0.697852
	0.777668	0.641569
	0.783152	0.659355
	0.740212	0.701114
	0.794042	0.685153
	0.773718	0.722238
	0.740154	0.722786
	0.795446	0.704665
	0.793531	0.678127
	0.795066	0.687847
	0.729761	0.665352
	0.767385	0.699213
	0.743273	0.68945
	0.741755	0.710006
	0.771611	0.662609
	0.796917	0.679177
	0.802043	0.716659
	0.75414	0.725877
	0.808306	0.724253
	0.799506	0.749245
	0.776527	0.693766
	0.7959	0.731568
	0.778949	0.730804
	0.783654	0.720034
	0.780135	0.71505
	0.79115	0.66748
	0.78687	0.666206
	0.774043	0.696681
	0.813367	0.733602
	0.781933	0.679475
	0.757024	0.698282
	0.787145	0.716915
	0.737493	0.667603
	0.787246	0.691028
	0.740305	0.66481
	0.790405	0.720407
	0.779621	0.676028
	0.777836	0.695634
	0.782718	0.719258
	0.781673	0.682428
	0.782469	0.669073
	0.767879	0.721845
	0.777029	0.699917
	0.784093	0.748528
	0.800789	0.697918
	0.789329	0.710609
	0.794324	0.689774
	0.776413	0.729152
	0.773332	0.668408
	0.786152	0.706188
	0.75693	0.675493
	0.774427	0.712891
	0.804075	0.711346
	0.735515	0.694908
	0.797605	0.727534
	0.767471	0.619436
	0.752936	0.749043
	0.795166	0.738135
	0.790583	0.722967
	0.815568	0.701331
	0.765577	0.679357
	0.803561	0.725027
	0.806678	0.644422
	0.776028	0.690848
	0.762821	0.66618
	0.74836	0.701497
	0.75503	0.721709
	0.780804	0.629995
	0.79868	0.727957
	0.772167	0.651542
	0.78235	0.696501
	0.804577	0.684836
	0.799534	0.684946
	0.806842	0.687455
	0.790606	0.67719
	0.773544	0.744763
	0.806674	0.701919
	0.803444	0.703513
	0.763472	0.687778
	0.798465	0.676228
	0.787397	0.708914
	0.789489	0.683181
	0.778067	0.707066
	0.713936	0.714547
	0.718693	0.616298
	0.780785	0.651662
	0.769216	0.671824
	0.803811	0.69518
	0.734866	0.715132
	0.788609	0.683057
	0.788796	0.702497
	0.72783	0.694048
	0.748317	0.695449
	0.748081	0.693915
	0.806171	0.742171
	0.785487	0.717531
	0.779509	0.698087
	0.761008	0.727718
	0.800195	0.630347
	0.732484	0.6852
	0.770062	0.700692
	0.759784	0.695988
	0.799549	0.691358
	0.790575	0.651196
	0.769814	0.710053
	0.7744	0.73918
	0.794736	0.694181
	0.75415	0.729225
	0.779266	0.698348
	0.767062	0.679115
	0.785255	0.729396
	0.783662	0.721857
	0.802343	0.708113
	0.760778	0.724244
	0.703804	0.644485
	0.790464	0.722092
	0.81192	0.689908
	0.793555	0.715784
	0.789696	0.720119
	0.800925	0.690378
	0.783406	0.718628
	0.784045	0.707723
	0.772262	0.741391
	0.803984	0.748188
	0.795263	0.627656
	0.800887	0.618124
	0.789816	0.70228
	0.799945	0.718102
	0.795885	0.730076
	0.75535	0.715397
	0.745031	0.699844
	0.800234	0.693404
	0.803048	0.668074
	0.769774	0.683137
	0.786841	0.63442
	0.781231	0.683911
	0.7656	0.703022
	0.79319	0.703289
	0.792997	0.70813
	0.78395	0.653784
	0.793136	0.722595
	0.817062	0.619035
	0.771041	0.730278
	0.771921	0.729358
	0.770553	0.641544
	0.73071	0.685697
	0.778282	0.658776
	0.787726	0.738567
	0.762648	0.687332
	0.792201	0.747721
	0.763598	0.676581
	0.812231	0.683719
	0.786928	0.678916
	0.780629	0.723938
	0.785864	0.749548
	0.789337	0.709009
	0.786717	0.677352
	0.778287	0.700767
	0.769715	0.719589
	0.767993	0.709921
	0.818366	0.718811
	0.821348	0.683709
	0.792929	0.680652
	0.783128	0.72458
	0.764994	0.691662
	0.786907	0.69991
	0.786811	0.665212
	0.668123	0.680368
	0.793923	0.70992
	0.801915	0.741208
	0.768831	0.718078
	0.776275	0.699451
	0.789976	0.684689
	0.796785	0.70872
	0.768126	0.669609
	0.784375	0.702693
	0.776378	0.675271
	0.753357	0.696746
	0.8064	0.693593
	0.78496	0.694735
	0.80493	0.708876
	0.754494	0.66995
	0.790038	0.678516
	0.795857	0.685184
	0.812043	0.665449
	0.784985	0.691922
	0.78123	0.6903
	0.788084	0.707214
	0.79855	0.718463
	0.812239	0.737573
	0.719211	0.668838
	0.780809	0.712578
	0.780295	0.713069
	0.788836	0.695607
	0.793448	0.72281
	0.814367	0.689582
	0.774142	0.730943
	0.784736	0.616166
	0.77018	0.683865
	0.794705	0.699319
	0.815944	0.68424
	0.757524	0.664019
	0.771805	0.701028
	0.784588	0.705558
	0.780754	0.711958
	0.80606	0.647284
	0.791459	0.713941
	0.779102	0.677453
	0.767981	0.656275
	0.796161	0.632206
	0.797339	0.625383
	0.791332	0.724068
	0.793611	0.708572
	0.811354	0.71689
	0.763981	0.713851
	0.78565	0.718606
	0.81083	0.676336
	0.789962	0.670068
	0.799651	0.685675
	0.790208	0.664284
	0.816013	0.689304
	0.806761	0.73018
	0.803361	0.674738
	0.780213	0.702411
	0.780362	0.739782
	0.788213	0.682188
	0.793399	0.719522
	0.794851	0.635933
	0.80076	0.729772
	0.775708	0.666298
	0.79036	0.701781
	0.786239	0.653058
	0.784752	0.717779
	0.74509	0.700509
	0.797673	0.706383
	0.793121	0.74632
	0.791305	0.689987
	0.807048	0.72367
	0.78135	0.69393
	0.778352	0.673377
	0.761863	0.687388
	0.770582	0.715147
	0.803781	0.671523
	0.809451	0.688528
	0.736273	0.676338
	0.781983	0.699056
	0.768849	0.745775
	0.748967	0.643354
	0.774705	0.665571
	0.739959	0.694804
	0.812778	0.736182
	0.797992	0.712432
	0.72577	0.665434
	0.812595	0.67827
	0.782146	0.700667
	0.787042	0.714117
	0.762026	0.69266
	0.77462	0.673667
	0.7909	0.697729
	0.749935	0.695244
	0.782857	0.688031
	0.795968	0.64662
	0.775474	0.680065
	0.773915	0.700758
	0.773547	0.697961
	0.792056	0.693127
	0.787648	0.631044
	0.772142	0.656614
	0.788493	0.649925
	0.789405	0.735307
	0.767497	0.717965
	0.753692	0.714488
	0.778214	0.742266
	0.741482	0.645328
	0.815624	0.700803
	0.820474	0.707846
	0.793693	0.603656
	0.785769	0.68093
	0.773253	0.750538
	0.784652	0.70212
	0.782396	0.721501
	0.784276	0.704262
	0.762746	0.699036
	0.762018	0.703557
	0.748575	0.642279
	0.784653	0.756859
	0.778439	0.708391
	0.696665	0.688207
	0.789858	0.672
	0.819086	0.700295
	0.809726	0.690851
	0.770487	0.7457
	0.794625	0.727539
	0.773553	0.678334
	0.793906	0.689837
	0.775825	0.710276
	0.782756	0.704854
	0.77939	0.711088
	0.771641	0.725258
	0.779306	0.692848
	0.773874	0.72431
	0.781059	0.710788
	0.782271	0.722036
	0.791831	0.725793
	0.770791	0.70439
	0.806056	0.688979
	0.800139	0.678863
	0.802423	0.667311
	0.792549	0.727717
	0.786514	0.687647
	0.803055	0.694416
	0.793561	0.69433
	0.774671	0.739793
	0.802281	0.717729
	0.776445	0.71406
	0.797325	0.688605
	0.781427	0.690917
	0.815418	0.703835
	0.810614	0.688067
	0.806703	0.689422
	0.791422	0.634622
	0.795167	0.685847
	0.81167	0.722532
	0.745361	0.68148
	0.785701	0.731576
	0.796379	0.696867
	0.755473	0.713225
	0.775802	0.703608
	0.791833	0.723315
	0.772477	0.737738
	0.789941	0.694782
	0.760174	0.695091
	0.788766	0.667525
	0.797161	0.681683
	0.790716	0.723594
	0.800079	0.699273
	0.815544	0.690002
	0.753582	0.704995
	0.753339	0.699822
	0.799239	0.728143
	0.782776	0.617587
	0.77494	0.676214
	0.784416	0.753125
	0.793184	0.717735
	0.800074	0.670624
	0.775518	0.70119
	0.796621	0.705166
	0.763147	0.728583
	0.775816	0.670656
	0.75376	0.672941
	0.806253	0.742708
	0.784525	0.691429
	0.798231	0.704425
	0.796608	0.722141
	0.817312	0.595658
	0.783776	0.721108
	0.779812	0.678102
	0.792619	0.708889
	0.780325	0.714136
	0.788301	0.70871
	0.826209	0.727439
	0.778321	0.638514
	0.794126	0.702877
	0.787926	0.675775
	0.767058	0.700661
	0.78552	0.684865
	0.783583	0.671217
	0.798645	0.729131
	0.790992	0.707587
	0.800916	0.719905
	0.785207	0.69773
	0.776969	0.708435
	0.821585	0.639912
	0.784982	0.644945
	0.773967	0.71745
	0.795628	0.717219
	0.730454	0.688739
	0.765934	0.712151
	0.781363	0.713396
	0.766433	0.704099
	0.81336	0.721585
	0.784123	0.676892
	0.801248	0.704302
	0.786013	0.710475
	0.77485	0.695346
	0.775851	0.730194
	0.80345	0.652811
	0.789181	0.736897
	0.777359	0.728147
	0.772451	0.632434
	0.774373	0.725579
	0.758153	0.71511
	0.763989	0.719
	0.793699	0.727681
	0.781826	0.693775
	0.796055	0.698574
	0.806468	0.722597
	0.699583	0.674507
	0.773538	0.688842
	0.769733	0.681888
	0.793975	0.710281
	0.815164	0.711934
	0.754406	0.70454
	0.80961	0.719424
	0.800601	0.744313
	0.761374	0.712348
	0.778598	0.657042
	0.789712	0.703238
	0.76472	0.715773
	0.775684	0.676526
	0.756832	0.71649
	0.788559	0.640064
	0.810991	0.67844
	0.802213	0.674719
	0.800334	0.687985
	0.765764	0.707107
	0.807802	0.686334
	0.804875	0.701972
	0.812151	0.732389
	0.798705	0.666994
	0.782411	0.689486
	0.781341	0.719988
	0.795664	0.702556
	0.797158	0.729067
	0.791053	0.725554
	0.7512	0.726821
	0.781015	0.733599
	0.782085	0.693735
	0.78399	0.720285
	0.807242	0.664646
	0.809719	0.665636
	0.769014	0.737742
	0.767302	0.68363
	0.809541	0.690595
	0.807335	0.734314
	0.786074	0.648874
	0.748416	0.701026
	0.769744	0.712519
	0.76374	0.730238
	0.777189	0.68733
	0.776531	0.625433
	0.794082	0.612714
	0.7811	0.687173
	0.790152	0.670917
	0.78774	0.722161
	0.789571	0.610538
	0.784634	0.676038
	0.80119	0.722041
	0.772199	0.686391
	0.773457	0.703376
	0.786678	0.720298
	0.790277	0.726414
	0.79471	0.729314
	0.770781	0.704003
	0.780237	0.662273
	0.816438	0.701526
	0.782445	0.728281
	0.803735	0.639192
	0.764087	0.664831
	0.779716	0.70458
	0.765435	0.753724
	0.793132	0.711085
	0.788704	0.701937
	0.788649	0.705397
	0.782321	0.711775
	0.792565	0.708623
	0.780172	0.712335
	0.787853	0.687788
	0.798652	0.699286
	0.777785	0.721117
	0.793452	0.699388
	0.781637	0.685501
	0.789215	0.72358
	0.770194	0.711709
	0.777277	0.629303
	0.786862	0.744192
	0.770867	0.651777
	0.805001	0.729542
	0.774172	0.699634
	0.747193	0.680446
	0.777964	0.687323
	0.7843	0.660674
	0.794551	0.692018
	0.770632	0.724874
	0.772067	0.711387
	0.762996	0.69603
	0.781761	0.680687
	0.782652	0.621327
	0.790132	0.698037
	0.808554	0.696978
	0.823919	0.673168
	0.783934	0.664324
	0.784857	0.685301
	0.796904	0.69907
	0.799475	0.68447
	0.800203	0.687607
	0.784226	0.692336
	0.778718	0.697977
	0.784958	0.712378
	0.766064	0.729185
	0.808444	0.709156
	0.77876	0.701935
	0.709859	0.677794
	0.751144	0.704368
	0.77834	0.713407
	0.781516	0.658325
	0.774168	0.716858
	0.801224	0.674864
	0.707526	0.718427
	0.836037	0.712613
	0.779727	0.685149
	0.786427	0.713171
	0.792764	0.690081
	0.724618	0.719636

## Sheet: SFigure10
Supplementary Figure 10B
Gαi3-q(aA)[ILVA]βγ	(-) GIRK chimera-nanodisc		(+) GIRK chimera-nanodisc		(+)/(-)
Assignment	Height	SN	Height	SN	Intensity ratio	Error
L5δ1	33886468	161	3.2529e+07	151	0.959939	0.0123196
L5δ2	30043780	143	2.84751e+07	132	0.947786	0.0138081
A7β	31243894	148	2.91439e+07	135	0.932788	0.0132122
A11β	41865616	199	3.98524e+07	185	0.951913	0.00992896
A12β	9754991	46	9.42565e+06	44	0.966239	0.0429652
V13γ1	22766766	108	2.23317e+07	104	0.980889	0.0185139
V13γ2	14676081	70	1.41453e+07	66	0.963834	0.0283726
I19δ1	1996876	9	2.15531e+06	10	1.07934	0.227861
A30β	15452326	73	1.52581e+07	71	0.987433	0.027434
A31β	18585992	88	1.73498e+07	80	0.933489	0.0222764
V34γ2	10118949	48	9.3997e+06	44	0.928921	0.0404643
L36δ1	8633493	41	8.69446e+06	40	1.00706	0.049739
L36δ2	8328891	40	7.62374e+06	35	0.915336	0.0490359
L37δ1	2909800	14	3.13655e+06	15	1.07793	0.148857
L37δ2	4386576	21	3.91527e+06	18	0.892558	0.0920893
L38δ1	12250737	58	1.22082e+07	57	0.996527	0.0346644
L39δ1	4366033	21	3.9217e+06	18	0.89823	0.0926746
L39δ2	5454273	26	4.39868e+06	20	0.806464	0.0713411
A41β	15395967	73	1.4142e+07	66	0.918553	0.0265004
I49δ1	18987104	90	1.75707e+07	82	0.925399	0.0215676
V50γ1	9518679	45	8.89992e+06	41	0.934995	0.0435824
V50γ2	7340016	35	6.04418e+06	28	0.823456	0.0529365
I55δ1	13423441	64	1.34091e+07	62	0.998933	0.0317202
I56δ1	13063223	62	1.26746e+07	59	0.970248	0.032094
V73γ1	4112884	20	4.5176e+06	21	1.0984	0.107225
A83β	7943257	38	7.77699e+06	36	0.979069	0.0529613
I85δ1	22582724	107	2.12766e+07	99	0.942162	0.018322
A87β	4865650	23	4.5032e+06	21	0.925507	0.0843112
A98β	29735844	141	2.81947e+07	131	0.948171	0.0139626
A99β	24913560	118	2.39033e+07	111	0.959448	0.0167746
V109γ1	34153872	162	3.20837e+07	149	0.939388	0.0121033
V109γ2	26608620	126	2.50466e+07	116	0.941298	0.0155853
L110δ1	14950258	71	1.46084e+07	68	0.977134	0.0281321
L110δ2	22952498	109	2.23335e+07	104	0.973031	0.0182829
V126γ2	15617809	74	1.56242e+07	72	1.00041	0.0274136
L130δ2	6473036	31	6.64634e+06	31	1.02677	0.0662434
V136γ2	5564562	26	5.7362e+06	27	1.03084	0.0778273
A138β	9023088	43	9.24041e+06	43	1.02409	0.0476319
L148δ1	7189896	34	6.74226e+06	31	0.937741	0.0578303
L148δ2	9329165	44	9.52742e+06	44	1.02125	0.0464205
A152β	11308281	54	1.10055e+07	51	0.973226	0.0371056
L156δ1	10998176	52	1.05231e+07	49	0.956804	0.0379267
L156δ2	11726904	56	1.10506e+07	51	0.942331	0.0353044
L159δ1	15842788	75	1.50299e+07	70	0.948692	0.026202
L159δ2	24145476	115	2.29779e+07	107	0.951645	0.0171691
I168δ1	42725624	203	4.08353e+07	189	0.955756	0.00976507
V174γ1	11144701	53	1.02036e+07	47	0.915553	0.0367544
L175δ1	5555501	26	5.82319e+06	27	1.04818	0.0791365
L175δ2	5624270	27	5.84962e+06	27	1.04007	0.077042
V179γ2	38069708	181	3.56628e+07	165	0.936777	0.010853
I184δ1	2697668	13	2.47228e+06	11	0.916453	0.15381
L194δ1	10632434	50	1.11834e+07	52	1.05182	0.0412636
L194δ2	15957588	76	1.55639e+07	72	0.975329	0.0263795
V218γ1	5908533	28	5.36282e+06	25	0.907639	0.0687212
V218γ2	5242371	25	5.25059e+06	24	1.00157	0.0817946
A220β	4865191	23	4.37449e+06	20	0.89914	0.0840501
I221δ1	12775605	61	1.21292e+07	56	0.949403	0.0325176
I222δ1	20361154	97	1.95187e+07	91	0.958624	0.0204171
V225γ1	12013149	57	1.09575e+07	51	0.912129	0.0338872
V225γ2	10147460	48	9.60485e+06	45	0.946527	0.0407532
A226β	10881223	52	1.07927e+07	50	0.991862	0.0389115
L227δ1	10096395	48	9.87724e+06	46	0.978294	0.0416484
L227δ2	5632737	27	5.67258e+06	26	1.00707	0.0760325
L232δ2	14782919	70	1.42006e+07	66	0.960611	0.0282777
V233γ2	11762179	56	1.12561e+07	52	0.956972	0.0354921
L234δ2	24090658	114	2.311e+07	107	0.959294	0.0173802
L249δ1	11280235	54	1.07295e+07	50	0.951179	0.036638
L249δ2	12119127	58	1.17859e+07	55	0.972503	0.0344492
I253δ1	15649560	74	1.47631e+07	68	0.943355	0.0266209
I264δ1	25599828	122	2.44071e+07	113	0.953411	0.0162521
I265δ1	28917308	137	2.82641e+07	131	0.977412	0.0145955
L266δ1	10529724	50	1.03207e+07	48	0.980147	0.0400227
L266δ2	11906951	57	1.09514e+07	51	0.919752	0.0341704
L268δ1	10168843	48	8.89395e+06	41	0.874628	0.0395538
L268δ2	6971003	33	6.8218e+06	32	0.978597	0.0602356
I278δ1	21671308	103	2.08687e+07	97	0.962965	0.0192767
L283δ1	6258441	30	5.77236e+06	27	0.922332	0.0649048
L283δ2	6833550	32	6.74543e+06	31	0.987105	0.0626891
I285δ1	52333288	249	5.09109e+07	236	0.972821	0.00802903
A299β	3012595	14	3.11982e+06	14	1.03559	0.147942
A301β	8248918	39	8.19327e+06	38	0.993254	0.0516063
I303δ1	14077187	67	1.26952e+07	59	0.901826	0.0287453
L310δ1	11386249	54	1.13392e+07	53	0.995864	0.0372318
L310δ2	17251536	82	1.61416e+07	75	0.935659	0.0238859
I319δ1	45166844	214	4.34696e+07	202	0.962422	0.00926176
V332γ2	2904532	14	2.78659e+06	13	0.959394	0.142328
V335γ1	12733394	60	1.24016e+07	58	0.973943	0.0330245
A338β	14106410	67	1.31146e+07	61	0.92969	0.0291168
V339γ1	6570652	31	5.94407e+06	28	0.904639	0.0614905
V342γ1	14048967	67	1.38502e+07	64	0.985849	0.030118
V342γ2	26318372	125	2.4449e+07	113	0.92897	0.0156527
I343δ1	23324828	111	1.94101e+07	90	0.832165	0.0167433
I344δ1	29781996	141	2.9237e+07	136	0.9817	0.0141808
L348δ1	54722888	260	5.10062e+07	237	0.932082	0.00751777
L348δ2	48865548	232	4.70845e+07	218	0.963551	0.0085732
L353δ1	73948064	351	7.23622e+07	336	0.978554	0.00570027
L353δ2	70625120	335	6.9802e+07	324	0.988346	0.00600074
I1001δ1	11957993	57	1.1803e+07	55	0.987041	0.0352627
I1002δ1	25276772	120	2.36492e+07	110	0.93561	0.0163023
I1003δ1	24227568	115	2.32094e+07	108	0.957973	0.0172003
I1004δ1	16729148	79	1.64125e+07	76	0.981074	0.0253275
LV2001	13597183	65	1.25771e+07	58	0.92498	0.0301784
LV2002	12113659	58	1.17342e+07	54	0.968673	0.0346397
LV2004	14412157	68	1.36389e+07	63	0.946345	0.0289382
LV2005	6028220	29	5.73323e+06	27	0.951066	0.06802
LV2006	16912884	80	1.61369e+07	75	0.954118	0.024648
LV2007	20080322	95	1.80427e+07	84	0.898526	0.0201549
LV2008	11223411	53	1.04514e+07	48	0.931214	0.0369704
LV2009	27636884	131	2.65317e+07	123	0.96001	0.0151333
LV2010	22320724	106	2.12834e+07	99	0.953525	0.0186271
LV2011	26590866	126	2.62867e+07	122	0.98856	0.0159487
LV2012	19973676	95	1.9625e+07	91	0.982543	0.0211397
LV2013	36824252	175	3.5775e+07	166	0.971506	0.0114039
LV2014	17149636	81	1.64536e+07	76	0.959413	0.0244685
LV2015	10132575	48	1.03367e+07	48	1.02015	0.0425062
LV2016	10399560	49	9.94975e+06	46	0.956747	0.0403243
A4001β	20845632	99	2.03264e+07	94	0.975092	0.0202227
A4002β	34450520	164	3.32712e+07	154	0.965769	0.0121601
A4003β	23784568	113	2.35083e+07	109	0.988384	0.0178145
A4004β	16491325	78	1.70927e+07	79	1.03646	0.0264078
A4005β	13447555	64	1.24629e+07	58	0.926776	0.0304598
